# Supplementary material for: First records and three new species of the family Symphytognathidae (Arachnida, Araneae) from Thailand, and the circumscription of the genus Crassignatha Wunderlich, 1995
Source: Zookeys. 2021 Jan 26;1012:21–53. doi: 10.3897/zookeys.1012.57047 (PMC7854560; doi:10.3897/zookeys.1012.57047)
Supplement: XML Treatment for Anapistula choojaiae [file zookeys.1012.57047-treatment1.xml]

<!DOCTYPE tp:taxon-treatment
  PUBLIC "-//TaxonX//DTD Taxonomic Treatment Publishing DTD v0 20100105//EN" "tax-treatment-NSO.dtd">
<tp:taxon-treatment xmlns:tp="http://www.plazi.org/taxpub"><tp:treatment-meta><kwd-group><label>Taxon classification</label><kwd><named-content xmlns:xlink="http://www.w3.org/1999/xlink" content-type="kingdom">Animalia</named-content></kwd><kwd><named-content xmlns:xlink="http://www.w3.org/1999/xlink" content-type="order">Araneae</named-content></kwd><kwd><named-content xmlns:xlink="http://www.w3.org/1999/xlink" content-type="family">Symphytognathidae</named-content></kwd></kwd-group><mixed-citation publication-type="journal"><person-group><name><surname>Rivera-Quiroz</surname><given-names>Francisco Andres</given-names></name><name><surname>Petcharad</surname><given-names>Booppa</given-names></name><name><surname>Miller</surname><given-names>Jeremy A.</given-names></name></person-group><article-title>First records and three new species of the family <tp:taxon-name><tp:taxon-name-part taxon-name-part-type="family">Symphytognathidae</tp:taxon-name-part></tp:taxon-name> (<tp:taxon-name><tp:taxon-name-part taxon-name-part-type="class">Arachnida</tp:taxon-name-part></tp:taxon-name>, <tp:taxon-name><tp:taxon-name-part taxon-name-part-type="order">Araneae</tp:taxon-name-part></tp:taxon-name>) from Thailand, and the circumscription of the genus <italic><tp:taxon-name><tp:taxon-name-part taxon-name-part-type="genus" reg="Crassignatha">Crassignatha</tp:taxon-name-part></tp:taxon-name></italic> Wunderlich, 1995</article-title><source>Zookeys</source><day>26</day><month>1</month><year>2021</year><volume>1012</volume><fpage>21</fpage><lpage>53</lpage><pub-id pub-id-type="doi">10.3897/zookeys.1012.57047</pub-id></mixed-citation></tp:treatment-meta><tp:nomenclature><tp:taxon-name><object-id xmlns:xlink="http://www.w3.org/1999/xlink" content-type="arpha" xlink:type="simple">58405756-3675-560A-8D43-8BA719E77DAC</object-id>
                <tp:taxon-name-part taxon-name-part-type="genus" reg="Anapistula">Anapistula</tp:taxon-name-part>
                <tp:taxon-name-part taxon-name-part-type="species" reg="choojaiae">choojaiae</tp:taxon-name-part>
                <object-id xmlns:xlink="http://www.w3.org/1999/xlink" content-type="zoobank" xlink:type="simple">http://zoobank.org/916E1BC0-A72E-4B04-9C65-114FC0876E99</object-id>
              </tp:taxon-name><tp:taxon-status xmlns:xlink="http://www.w3.org/1999/xlink" xlink:type="simple">sp. nov.</tp:taxon-status><xref ref-type="fig" rid="F7">Figures 7</xref><xref ref-type="fig" rid="F8">, 8</xref><xref ref-type="fig" rid="F9">, 9</xref></tp:nomenclature><tp:treatment-sec sec-type="material" id="SECID0ENDAG"><title>Material examined.</title><p><bold><italic>Holotype</italic></bold>: Thailand • ♂; Chiang Mai, Pha Daeng National Park. Riparian tropical forest; <named-content xmlns:xlink="http://www.w3.org/1999/xlink" content-type="dwc:verbatimCoordinates" xlink:type="simple"><named-content content-type="geo-json" specific-use="{&#34;type&#34;:&#34;Point&#34;,&#34;coordinates&#34;:[98.954283,19.629467]}" id="NCID0E2DAG" xlink:type="simple">19°37.768'N, 98°57.257'E</named-content></named-content>. 560 m; July 16–19, 2018; Booppa Petcharad, Jeremy Miller, F. Andres Rivera-Quiroz leg.; Winkler extractor; RMNH.ARA.18442. <bold><italic>Paratypes</italic></bold>: Thailand • ♀ allotype; same data as holotype • 1♂ 1♀; same data as holotype; RMNH.5106639 • 2♀; Pha Daeng National Park. Bamboo forest; <named-content xmlns:xlink="http://www.w3.org/1999/xlink" content-type="dwc:verbatimCoordinates" xlink:type="simple"><named-content content-type="geo-json" specific-use="{&#34;type&#34;:&#34;Point&#34;,&#34;coordinates&#34;:[98.952183,19.627800]}" id="NCID0EGEAG" xlink:type="simple">19°37.668'N, 98°57.131'E</named-content></named-content>. 573 m, same dates and collectors as holotype; RMNH.ARA.18443.</p><fig id="F7" position="float" orientation="portrait"><object-id xmlns:xlink="http://www.w3.org/1999/xlink" content-type="doi" xlink:type="simple">10.3897/zookeys.1012.57047.figure7</object-id><object-id xmlns:xlink="http://www.w3.org/1999/xlink" content-type="arpha" xlink:type="simple">826B03F2-9BAD-53D1-8B25-0FB6B7237957</object-id><label>Figure 7.</label><caption><p><italic><tp:taxon-name><tp:taxon-name-part taxon-name-part-type="genus" reg="Anapistula">Anapistula</tp:taxon-name-part> <tp:taxon-name-part taxon-name-part-type="species" reg="choojaiae">choojaiae</tp:taxon-name-part></tp:taxon-name></italic> sp. nov. male: Habitus: <bold>a</bold> ventral view <bold>b</bold> dorsal view. Palp: <bold>c</bold> ventral view. Female: Prosoma: <bold>d</bold> anterior view. Scale bars: 0.2 mm (<bold>a, b</bold>); 0.07 mm (<bold>c</bold>); 0.06 mm (<bold>d</bold>). Arrow pointing to the cheliceral teeth.</p></caption><graphic xmlns:xlink="http://www.w3.org/1999/xlink" xlink:href="zookeys-1012-021-g007.jpg" position="float" orientation="portrait" xlink:type="simple" id="oo_501615.jpg"><uri content-type="original_file" xlink:type="simple">https://binary.pensoft.net/fig/501615</uri></graphic></fig></tp:treatment-sec><tp:treatment-sec sec-type="etymology" id="SECID0ERFAG"><title>Etymology.</title><p>The species epithet is a Latinized matronym of the second authors’ daughter.</p></tp:treatment-sec><tp:treatment-sec sec-type="diagnosis" id="SECID0EWFAG"><title>Diagnosis.</title><p>Female genitalia in <italic><tp:taxon-name><tp:taxon-name-part taxon-name-part-type="genus" reg="Anapistula">Anapistula</tp:taxon-name-part></tp:taxon-name></italic> show little morphological variation between congeneric species making it generally difficult to tell species apart. However, <italic><tp:taxon-name><tp:taxon-name-part taxon-name-part-type="genus" reg="Anapistula">A.</tp:taxon-name-part> <tp:taxon-name-part taxon-name-part-type="species" reg="choojaiae">choojaiae</tp:taxon-name-part></tp:taxon-name></italic> sp. nov. can be distinguished from most <italic><tp:taxon-name><tp:taxon-name-part taxon-name-part-type="genus" reg="Anapistula">Anapistula</tp:taxon-name-part></tp:taxon-name></italic> species by the presence of an epigynal atrium; <italic><tp:taxon-name><tp:taxon-name-part taxon-name-part-type="genus" reg="Anapistula">A.</tp:taxon-name-part> <tp:taxon-name-part taxon-name-part-type="species" reg="aquytabuera">aquytabuera</tp:taxon-name-part></tp:taxon-name></italic> Rheims &amp; Brescovit, 2003, <italic><tp:taxon-name><tp:taxon-name-part taxon-name-part-type="genus" reg="Anapistula">A.</tp:taxon-name-part> <tp:taxon-name-part taxon-name-part-type="species" reg="pocaruguara">pocaruguara</tp:taxon-name-part></tp:taxon-name></italic> and <italic><tp:taxon-name><tp:taxon-name-part taxon-name-part-type="genus" reg="Anapistula">A.</tp:taxon-name-part> <tp:taxon-name-part taxon-name-part-type="species" reg="ybyquyra">ybyquyra</tp:taxon-name-part></tp:taxon-name></italic> Rheims &amp; Brescovit, 2003 from Brazil, <italic><tp:taxon-name><tp:taxon-name-part taxon-name-part-type="genus" reg="Anapistula">A.</tp:taxon-name-part> <tp:taxon-name-part taxon-name-part-type="species" reg="panensis">panensis</tp:taxon-name-part></tp:taxon-name></italic> Lin, Tao, and Li 2013 and <italic><tp:taxon-name><tp:taxon-name-part taxon-name-part-type="genus" reg="Anapistula">A.</tp:taxon-name-part> <tp:taxon-name-part taxon-name-part-type="species" reg="zhengi">zhengi</tp:taxon-name-part></tp:taxon-name></italic> Lin, Tao, and Li 2013 from China, and <italic><tp:taxon-name><tp:taxon-name-part taxon-name-part-type="genus" reg="Anapistula">A.</tp:taxon-name-part> <tp:taxon-name-part taxon-name-part-type="species" reg="seychellensis">seychellensis</tp:taxon-name-part></tp:taxon-name></italic> Saaristo, 1996 from the Seychelles also share this character. <italic><tp:taxon-name><tp:taxon-name-part taxon-name-part-type="genus" reg="Anapistula">A.</tp:taxon-name-part> <tp:taxon-name-part taxon-name-part-type="species" reg="choojaiae">choojaiae</tp:taxon-name-part></tp:taxon-name></italic> differs from all of these by the relative size and shape of the atrium, the width of the <abbrev xmlns:xlink="http://www.w3.org/1999/xlink" xlink:title="Epigynal median duct" id="ABBRID0ECJAG" xlink:type="simple">EMD</abbrev> and the bifurcation of the <abbrev xmlns:xlink="http://www.w3.org/1999/xlink" xlink:title="lateral branch of the EMD" id="ABBRID0EGJAG" xlink:type="simple">Lb</abbrev> (compare Figs <xref ref-type="fig" rid="F8">8d</xref> and <xref ref-type="fig" rid="F9">9c</xref> to <xref ref-type="bibr" rid="B39">Rheims and Brescovit 2003</xref>: figs 16, 18, 21; <xref ref-type="bibr" rid="B25">Lin et al. 2013</xref>: figs 3, 4, 8, 9; and <xref ref-type="bibr" rid="B43">Saaristo 1996</xref>: fig. 3).</p><p>Male pedipalp of <italic><tp:taxon-name><tp:taxon-name-part taxon-name-part-type="genus" reg="Anapistula">A.</tp:taxon-name-part> <tp:taxon-name-part taxon-name-part-type="species" reg="choojaiae">choojaiae</tp:taxon-name-part></tp:taxon-name></italic> similar to <italic><tp:taxon-name><tp:taxon-name-part taxon-name-part-type="genus" reg="Anapistula">A.</tp:taxon-name-part> <tp:taxon-name-part taxon-name-part-type="species" reg="panensis">panensis</tp:taxon-name-part></tp:taxon-name></italic> in the overall shape of the palp and in having <abbrev xmlns:xlink="http://www.w3.org/1999/xlink" xlink:title="Conductor, anterior projection" id="ABBRID0EWKAG" xlink:type="simple">C1</abbrev> and <abbrev xmlns:xlink="http://www.w3.org/1999/xlink" xlink:title="conductor, posterior projection" id="ABBRID0E1KAG" xlink:type="simple">C2</abbrev> roughly the same length, but differs on the width of <abbrev xmlns:xlink="http://www.w3.org/1999/xlink" xlink:title="Conductor, anterior projection" id="ABBRID0E5KAG" xlink:type="simple">C1</abbrev> in respect to <abbrev xmlns:xlink="http://www.w3.org/1999/xlink" xlink:title="conductor, posterior projection" id="ABBRID0ECLAG" xlink:type="simple">C2</abbrev> and the length of the E in relation to <abbrev xmlns:xlink="http://www.w3.org/1999/xlink" xlink:title="Conductor, anterior projection" id="ABBRID0EGLAG" xlink:type="simple">C1</abbrev> (compare Figs <xref ref-type="fig" rid="F7">7c</xref>, <xref ref-type="fig" rid="F9">9a</xref> to <xref ref-type="bibr" rid="B25">Lin et al. 2013</xref>: figs 1, 2).</p></tp:treatment-sec><tp:treatment-sec sec-type="description" id="SECID0EWLAG"><title>Description.</title><p>Carapace ovoid, yellowish-white with smooth texture (Figs <xref ref-type="fig" rid="F7">7a, b</xref>, <xref ref-type="fig" rid="F8">8a, b</xref>). <abbrev xmlns:xlink="http://www.w3.org/1999/xlink" xlink:title="Anterior median eyes" id="ABBRID0EEMAG" xlink:type="simple">AME</abbrev> absent (Fig. <xref ref-type="fig" rid="F7">7d</xref>). Male <abbrev xmlns:xlink="http://www.w3.org/1999/xlink" xlink:title="lateral eyes" id="ABBRID0EMMAG" xlink:type="simple">LE</abbrev> without pigmentation (Figs <xref ref-type="fig" rid="F7">7b</xref>, <xref ref-type="fig" rid="F8">8b</xref>). Chelicerae with two promarginal teeth (Fig. <xref ref-type="fig" rid="F7">7d</xref>). Legs same color as carapace with slightly darker color on distal segments. Abdomen sub-spherical with small sparse sclerotized patches, some bearing long setae (Figs <xref ref-type="fig" rid="F7">7b</xref>, <xref ref-type="fig" rid="F8">8b</xref>). Scuta absent in both sexes.</p><fig id="F8" position="float" orientation="portrait"><object-id xmlns:xlink="http://www.w3.org/1999/xlink" content-type="doi" xlink:type="simple">10.3897/zookeys.1012.57047.figure8</object-id><object-id xmlns:xlink="http://www.w3.org/1999/xlink" content-type="arpha" xlink:type="simple">352E5B02-582C-53DA-92D4-757510BBBD58</object-id><label>Figure 8.</label><caption><p><italic><tp:taxon-name><tp:taxon-name-part taxon-name-part-type="genus" reg="Anapistula">Anapistula</tp:taxon-name-part> <tp:taxon-name-part taxon-name-part-type="species" reg="choojaiae">choojaiae</tp:taxon-name-part></tp:taxon-name></italic> sp. nov. female: Habitus: <bold>a</bold> ventral view <bold>b</bold> dorsal view. Epigynum: <bold>c</bold> ventral view <bold>d</bold> dorsal view, cleared. Scale bars: 0.2 mm (<bold>a, b</bold>); 0.06 mm (<bold>c</bold>); 0.03 mm (<bold>d</bold>).</p></caption><graphic xmlns:xlink="http://www.w3.org/1999/xlink" xlink:href="zookeys-1012-021-g008.jpg" position="float" orientation="portrait" xlink:type="simple" id="oo_501616.jpg"><uri content-type="original_file" xlink:type="simple">https://binary.pensoft.net/fig/501616</uri></graphic></fig><fig id="F9" position="float" orientation="portrait"><object-id xmlns:xlink="http://www.w3.org/1999/xlink" content-type="doi" xlink:type="simple">10.3897/zookeys.1012.57047.figure9</object-id><object-id xmlns:xlink="http://www.w3.org/1999/xlink" content-type="arpha" xlink:type="simple">A28A102D-D497-51F3-BF5A-5EE5AB353FEF</object-id><label>Figure 9.</label><caption><p><italic><tp:taxon-name><tp:taxon-name-part taxon-name-part-type="genus" reg="Anapistula">Anapistula</tp:taxon-name-part> <tp:taxon-name-part taxon-name-part-type="species" reg="choojaiae">choojaiae</tp:taxon-name-part></tp:taxon-name></italic> sp. nov., genitalia. Palp: <bold>a</bold> ventral view <bold>b</bold> dorsal view. Epigynum, cleared: <bold>c</bold> dorsal view. Scale bars: 0.07 mm (<bold>a, b</bold>); 0.06 mm (<bold>c</bold>).</p></caption><graphic xmlns:xlink="http://www.w3.org/1999/xlink" xlink:href="zookeys-1012-021-g009.jpg" position="float" orientation="portrait" xlink:type="simple" id="oo_501617.jpg"><uri content-type="original_file" xlink:type="simple">https://binary.pensoft.net/fig/501617</uri></graphic></fig><p><bold><italic>Male palp</italic></bold>: Weakly sclerotized (Fig. <xref ref-type="fig" rid="F7">7c</xref>). Semicircular from ventral view (Figs <xref ref-type="fig" rid="F7">7c</xref>, <xref ref-type="fig" rid="F9">9a</xref>). With one wide sheet shaped conductor that presents two projections, here called <abbrev xmlns:xlink="http://www.w3.org/1999/xlink" xlink:title="Conductor, anterior projection" id="ABBRID0E6PAG" xlink:type="simple">C1</abbrev> and <abbrev xmlns:xlink="http://www.w3.org/1999/xlink" xlink:title="conductor, posterior projection" id="ABBRID0EDQAG" xlink:type="simple">C2</abbrev> (Fig. <xref ref-type="fig" rid="F9">9a, b</xref>). Embolus short and transparent located posteriorly to C; very difficult to see (Figs <xref ref-type="fig" rid="F7">7c</xref>, <xref ref-type="fig" rid="F9">9a</xref>).</p><p><bold><italic>Vulva</italic></bold>: Epigynal plate flat, without scape. Atrium semi-circular as wide as inner distance between S (Fig. <xref ref-type="fig" rid="F8">8c</xref>). Spermathecae spherical, heavily sclerotized in relation to the rest of the body (Fig. <xref ref-type="fig" rid="F8">8d</xref>). <abbrev xmlns:xlink="http://www.w3.org/1999/xlink" xlink:title="Copulatory duct" id="ABBRID0ECRAG" xlink:type="simple">Cd</abbrev> easy to distinguish inside the <abbrev xmlns:xlink="http://www.w3.org/1999/xlink" xlink:title="Epigynal median duct" id="ABBRID0EGRAG" xlink:type="simple">EMD</abbrev>. LB diverging from the <abbrev xmlns:xlink="http://www.w3.org/1999/xlink" xlink:title="Epigynal median duct" id="ABBRID0EKRAG" xlink:type="simple">EMD</abbrev> forming a “Y” (Figs <xref ref-type="fig" rid="F8">8d</xref>, <xref ref-type="fig" rid="F9">9c</xref>). Fertilization ducts very short and difficult to see, they appear as small bumps on the distal portion of <abbrev xmlns:xlink="http://www.w3.org/1999/xlink" xlink:title="lateral branch of the EMD" id="ABBRID0EWRAG" xlink:type="simple">Lb</abbrev> (Fig. <xref ref-type="fig" rid="F9">9c</xref>).</p><p><bold>Male</bold>: Total length 0.4; carapace 0.2 long, 0.21 wide; clypeus 0.03; Chelicera 0.1 long, 0.06 wide; Leg I: femur 0.26, patella 0.1, tibia 0.17, metatarsus 0.09 tarsus 0.17; leg formula IV-I-II-III; abdomen 0.21 long, 0.21 wide.</p><p><bold>Female</bold>: Total length 0.43, carapace 0.2 long, 0.21 wide; clypeus 0.3; Chelicera 0.1 long, 0.05 wide; Leg I: femur 0.20, patella 0.09, tibia 0.14, metatarsus 0.16, tarsus 0.1; leg formula IV-I-II-III; abdomen 0.24 long, 0.23 wide.</p></tp:treatment-sec><ref-list><ref id="B39"><mixed-citation xmlns:xlink="http://www.w3.org/1999/xlink" xlink:type="simple"><person-group><name name-style="western"><surname>Rheims</surname><given-names>C</given-names></name><name name-style="western"><surname>Brescovit</surname><given-names>AD</given-names></name></person-group> (<year>2003</year>) <article-title>Description of six new species of <italic><tp:taxon-name><tp:taxon-name-part taxon-name-part-type="genus">Anapistula</tp:taxon-name-part></tp:taxon-name></italic> Gertsch (<tp:taxon-name><tp:taxon-name-part taxon-name-part-type="order">Araneae</tp:taxon-name-part></tp:taxon-name>, <tp:taxon-name><tp:taxon-name-part taxon-name-part-type="family">Symphytognathidae</tp:taxon-name-part></tp:taxon-name>) from Brazil.</article-title><source>Bulletin of the British Arachnological Society</source><volume>12</volume>(<issue>7</issue>): <fpage>324</fpage>–<lpage>330</lpage>.</mixed-citation></ref><ref id="B25"><mixed-citation xmlns:xlink="http://www.w3.org/1999/xlink" xlink:type="simple"><person-group><name name-style="western"><surname>Lin</surname><given-names>Y</given-names></name><name name-style="western"><surname>Tao</surname><given-names>Y</given-names></name><name name-style="western"><surname>Li</surname><given-names>S</given-names></name></person-group> (<year>2013</year>) <article-title>Two new species of the genus <italic><tp:taxon-name><tp:taxon-name-part taxon-name-part-type="genus">Anapistula</tp:taxon-name-part></tp:taxon-name></italic> (<tp:taxon-name><tp:taxon-name-part taxon-name-part-type="order">Araneae</tp:taxon-name-part></tp:taxon-name>, <tp:taxon-name><tp:taxon-name-part taxon-name-part-type="family">Symphytognathidae</tp:taxon-name-part></tp:taxon-name>) from Southern China.</article-title><source>Acta Zootaxonomica Sinica</source><volume>38</volume>(<issue>1</issue>): <fpage>53</fpage>–<lpage>58</lpage>.</mixed-citation></ref><ref id="B43"><mixed-citation xmlns:xlink="http://www.w3.org/1999/xlink" xlink:type="simple"><person-group><name name-style="western"><surname>Saaristo</surname><given-names>MI</given-names></name></person-group> (<year>1996</year>) <article-title><tp:taxon-name><tp:taxon-name-part taxon-name-part-type="family">Symphytognathidae</tp:taxon-name-part></tp:taxon-name> (<tp:taxon-name><tp:taxon-name-part taxon-name-part-type="class">Arachnida</tp:taxon-name-part></tp:taxon-name>, <tp:taxon-name><tp:taxon-name-part taxon-name-part-type="order">Araneae</tp:taxon-name-part></tp:taxon-name>), a new spider family for the granitic islands of Seychelles.</article-title><source>Phelsuma</source><volume>4</volume>: <fpage>53</fpage>–<lpage>56</lpage>.</mixed-citation></ref></ref-list></tp:taxon-treatment>
