# Supplementary material for: First records and three new species of the family Symphytognathidae (Arachnida, Araneae) from Thailand, and the circumscription of the genus Crassignatha Wunderlich, 1995
Source: Zookeys. 2021 Jan 26;1012:21–53. doi: 10.3897/zookeys.1012.57047 (PMC7854560; doi:10.3897/zookeys.1012.57047)
Supplement: XML Treatment for Crassignatha seeliam [file zookeys.1012.57047-treatment2.xml]

<!DOCTYPE tp:taxon-treatment
  PUBLIC "-//TaxonX//DTD Taxonomic Treatment Publishing DTD v0 20100105//EN" "tax-treatment-NSO.dtd">
<tp:taxon-treatment xmlns:tp="http://www.plazi.org/taxpub"><tp:treatment-meta><kwd-group><label>Taxon classification</label><kwd><named-content xmlns:xlink="http://www.w3.org/1999/xlink" content-type="kingdom">Animalia</named-content></kwd><kwd><named-content xmlns:xlink="http://www.w3.org/1999/xlink" content-type="order">Araneae</named-content></kwd><kwd><named-content xmlns:xlink="http://www.w3.org/1999/xlink" content-type="family">Symphytognathidae</named-content></kwd></kwd-group><mixed-citation publication-type="journal"><person-group><name><surname>Rivera-Quiroz</surname><given-names>Francisco Andres</given-names></name><name><surname>Petcharad</surname><given-names>Booppa</given-names></name><name><surname>Miller</surname><given-names>Jeremy A.</given-names></name></person-group><article-title>First records and three new species of the family <tp:taxon-name><tp:taxon-name-part taxon-name-part-type="family">Symphytognathidae</tp:taxon-name-part></tp:taxon-name> (<tp:taxon-name><tp:taxon-name-part taxon-name-part-type="class">Arachnida</tp:taxon-name-part></tp:taxon-name>, <tp:taxon-name><tp:taxon-name-part taxon-name-part-type="order">Araneae</tp:taxon-name-part></tp:taxon-name>) from Thailand, and the circumscription of the genus <italic><tp:taxon-name><tp:taxon-name-part taxon-name-part-type="genus" reg="Crassignatha">Crassignatha</tp:taxon-name-part></tp:taxon-name></italic> Wunderlich, 1995</article-title><source>Zookeys</source><day>26</day><month>1</month><year>2021</year><volume>1012</volume><fpage>21</fpage><lpage>53</lpage><pub-id pub-id-type="doi">10.3897/zookeys.1012.57047</pub-id></mixed-citation></tp:treatment-meta><tp:nomenclature><tp:taxon-name><object-id xmlns:xlink="http://www.w3.org/1999/xlink" content-type="arpha" xlink:type="simple">6EFF0126-E379-5E8B-8FBC-5DF030F5AF05</object-id>
                <tp:taxon-name-part taxon-name-part-type="genus" reg="Crassignatha">Crassignatha</tp:taxon-name-part>
                <tp:taxon-name-part taxon-name-part-type="species" reg="seeliam">seeliam</tp:taxon-name-part>
                <object-id xmlns:xlink="http://www.w3.org/1999/xlink" content-type="zoobank" xlink:type="simple">http://zoobank.org/DA61A955-A1D4-4B7D-A7A0-89AD024460A3</object-id>
              </tp:taxon-name><tp:taxon-status xmlns:xlink="http://www.w3.org/1999/xlink" xlink:type="simple">sp. nov.</tp:taxon-status><xref ref-type="fig" rid="F4">Figures 4a–c</xref><xref ref-type="fig" rid="F5">, 5b, d</xref><xref ref-type="fig" rid="F6">, 6a, b</xref><xref ref-type="fig" rid="F10">, 10</xref><xref ref-type="fig" rid="F11">, 11</xref><xref ref-type="fig" rid="F12">, 12</xref></tp:nomenclature><tp:treatment-sec sec-type="material" id="SECID0EHVAG"><title>Material examined.</title><p><bold><italic>Holotype</italic></bold> : Thailand • ♂: Chiang Mai, Doi Inthanon National Park. Montane evergreen forest; <named-content xmlns:xlink="http://www.w3.org/1999/xlink" content-type="dwc:verbatimCoordinates" xlink:type="simple"><named-content content-type="geo-json" specific-use="{&#34;type&#34;:&#34;Point&#34;,&#34;coordinates&#34;:[98.509733,18.507567]}" id="NCID0ERVAG" xlink:type="simple">18°30.454'N, 98°30.584'E</named-content></named-content>. 1605 m; July 21–24, 2018; Booppa Petcharad, Jeremy Miller, F. Andres Rivera-Quiroz leg.; direct hand coll.; RMNH.ARA.18444. <bold><italic>Paratypes</italic></bold> : Thailand • ♀ allotype; same data as holotype • 8 ♀; same data as holotype; RMNH.5106641• ♂ and ♀ Chiang Mai, Doi Suthep National Park. Montane evergreen forest with pine; <named-content xmlns:xlink="http://www.w3.org/1999/xlink" content-type="dwc:verbatimCoordinates" xlink:type="simple"><named-content content-type="geo-json" specific-use="{&#34;type&#34;:&#34;Point&#34;,&#34;coordinates&#34;:[98.892133,18.808367]}" id="NCID0E3VAG" xlink:type="simple">18°48.502'N, 98°53.528'E</named-content></named-content>. 1409 m; July 24–28, 2018; same collectors as holotype; pitfall traps. RMNH.ARA.18445.</p></tp:treatment-sec><tp:treatment-sec sec-type="etymology"><title>Etymology.</title><p> The species epithet is a derivation of the Thai seeliam (square), in reference to the shape of the abdomen in dorsal view. </p></tp:treatment-sec><tp:treatment-sec sec-type="diagnosis" id="SECID0EOWAG"><title>Diagnosis.</title><p> Distinguished from other <tp:taxon-name><tp:taxon-name-part taxon-name-part-type="genus" reg="Crassignatha">Crassignatha</tp:taxon-name-part></tp:taxon-name> species except <tp:taxon-name><tp:taxon-name-part taxon-name-part-type="genus" reg="Crassignatha">Crassignatha</tp:taxon-name-part> <tp:taxon-name-part taxon-name-part-type="species" reg="quadriventris">quadriventris</tp:taxon-name-part></tp:taxon-name> (Lin &amp; Li, 2009) by the semi-squared posterior of the abdomen in dorsal view (Figs <xref ref-type="fig" rid="F10">10b</xref>, <xref ref-type="fig" rid="F11">11b</xref>). Female can be separated from <tp:taxon-name><tp:taxon-name-part taxon-name-part-type="genus" reg="Crassignatha">C.</tp:taxon-name-part> <tp:taxon-name-part taxon-name-part-type="species" reg="quadriventris">quadriventris</tp:taxon-name-part></tp:taxon-name> by the coiling of the copulatory ducts in the epigynum (compare Figs <xref ref-type="fig" rid="F11">11d</xref> and <xref ref-type="fig" rid="F12">12c, d</xref> to <xref ref-type="bibr" rid="B23">Lin and Li 2009</xref>: fig. 10). Male differs on the size of tegular sclerites and the cymbial tooth being short and stout instead of hook-shaped (compare Figs <xref ref-type="fig" rid="F10">10c, d</xref> and <xref ref-type="fig" rid="F12">12a, b</xref> to <xref ref-type="bibr" rid="B23">Lin and Li 2009</xref>: fig. 8). </p><fig id="F10" position="float" orientation="portrait"><object-id xmlns:xlink="http://www.w3.org/1999/xlink" content-type="doi" xlink:type="simple">10.3897/zookeys.1012.57047.figure10</object-id><object-id xmlns:xlink="http://www.w3.org/1999/xlink" content-type="arpha" xlink:type="simple">F87DF8FD-5FE9-58B7-8624-2F057FACE9B0</object-id><label>Figure 10.</label><caption><p><tp:taxon-name><tp:taxon-name-part taxon-name-part-type="genus" reg="Crassignatha">Crassignatha</tp:taxon-name-part> <tp:taxon-name-part taxon-name-part-type="species" reg="seeliam">seeliam</tp:taxon-name-part></tp:taxon-name> sp. nov., male: Habitus: <bold>a</bold> ventral view <bold>b</bold> dorsal view. Palp: <bold>c</bold> ventral view <bold>d</bold> retrolateral view. Prosoma: <bold>e</bold> anterior view. Scale bars: 0.3 mm (<bold>a, b</bold>); 0.15 mm (<bold>c–e</bold>). Arrow pointing at the cymbial tooth.</p></caption><graphic xmlns:xlink="http://www.w3.org/1999/xlink" xlink:href="zookeys-1012-021-g010.jpg" position="float" orientation="portrait" xlink:type="simple" id="oo_501618.jpg"><uri content-type="original_file" xlink:type="simple">https://binary.pensoft.net/fig/501618</uri></graphic></fig></tp:treatment-sec><tp:treatment-sec sec-type="description" id="SECID0EUZAG"><title>Description.</title><p>Carapace coloration orange-brown covered by small tubercles (Figs <xref ref-type="fig" rid="F6">6a, b</xref>, <xref ref-type="fig" rid="F10">10a, b</xref>, <xref ref-type="fig" rid="F11">11a, b</xref>). Legs same color, slightly darker on distal portion its segments. Male Tibia II with two spines (mating claspers) (Fig. <xref ref-type="fig" rid="F5">5d</xref>). Abdomen black with light red patches; squared posteriorly, with sparse sclerotized patches, some bearing long setae (Figs <xref ref-type="fig" rid="F10">10b</xref>, <xref ref-type="fig" rid="F11">11b</xref>). Male with posterior scutum wrapping the abdomen. Male palp: slightly less sclerotized than carapace. Semicircular from ventral view (Figs <xref ref-type="fig" rid="F10">10c</xref>, <xref ref-type="fig" rid="F12">12a</xref>). Cymbium with distal tooth. Median apophysis as big as <abbrev xmlns:xlink="http://www.w3.org/1999/xlink" xlink:title="cymbial tooth" id="ABBRID0E11AG" xlink:type="simple">Ct</abbrev> (Fig. <xref ref-type="fig" rid="F12">12a</xref>). Embolus filiform, exposed when palp is expanded (Fig. <xref ref-type="fig" rid="F12">12c</xref>). Spermatic duct very long and coiling 2× inside the bulb (Fig. <xref ref-type="fig" rid="F4">4b, c</xref>).</p><fig id="F11" position="float" orientation="portrait"><object-id xmlns:xlink="http://www.w3.org/1999/xlink" content-type="doi" xlink:type="simple">10.3897/zookeys.1012.57047.figure11</object-id><object-id xmlns:xlink="http://www.w3.org/1999/xlink" content-type="arpha" xlink:type="simple">1E918AA5-6E53-5662-B2F6-7AC55846FA48</object-id><label>Figure 11.</label><caption><p><tp:taxon-name><tp:taxon-name-part taxon-name-part-type="genus" reg="Crassignatha">Crassignatha</tp:taxon-name-part> <tp:taxon-name-part taxon-name-part-type="species" reg="seeliam">seeliam</tp:taxon-name-part></tp:taxon-name> sp. nov. female: Habitus: <bold>a</bold> ventral view <bold>b</bold> dorsal view. Epigynum: <bold>c</bold> ventral view <bold>d</bold> dorsal view, cleared. Scale bars: 0.4 mm (<bold>a, b</bold>); 0.15 mm (<bold>c</bold>); 0.07 mm (<bold>d</bold>).</p></caption><graphic xmlns:xlink="http://www.w3.org/1999/xlink" xlink:href="zookeys-1012-021-g011.jpg" position="float" orientation="portrait" xlink:type="simple" id="oo_501619.jpg"><uri content-type="original_file" xlink:type="simple">https://binary.pensoft.net/fig/501619</uri></graphic></fig><fig id="F12" position="float" orientation="portrait"><object-id xmlns:xlink="http://www.w3.org/1999/xlink" content-type="doi" xlink:type="simple">10.3897/zookeys.1012.57047.figure12</object-id><object-id xmlns:xlink="http://www.w3.org/1999/xlink" content-type="arpha" xlink:type="simple">196628D0-38E0-51CE-9012-010CEEABB1E7</object-id><label>Figure 12.</label><caption><p><tp:taxon-name><tp:taxon-name-part taxon-name-part-type="genus" reg="Crassignatha">Crassignatha</tp:taxon-name-part> <tp:taxon-name-part taxon-name-part-type="species" reg="seeliam">seeliam</tp:taxon-name-part></tp:taxon-name> sp. nov., genitalia. Palp: <bold>a</bold> ventral view <bold>b</bold> dorsal view. Epigynum, cleared: <bold>c</bold> dorsal view <bold>d</bold> ventral view. Scale bars: 0.1 mm (<bold>a, b</bold>); 0.07 mm (<bold>c, d</bold>).</p></caption><graphic xmlns:xlink="http://www.w3.org/1999/xlink" xlink:href="zookeys-1012-021-g012.jpg" position="float" orientation="portrait" xlink:type="simple" id="oo_501620.jpg"><uri content-type="original_file" xlink:type="simple">https://binary.pensoft.net/fig/501620</uri></graphic></fig><p><bold><italic>Vulva</italic></bold>: Epigynum with wide scape directed ventrally, heavily sclerotized at the tip (Fig. <xref ref-type="fig" rid="F11">11c</xref>). Copulatory opening at the tip of scape (Figs <xref ref-type="fig" rid="F11">11d</xref>, <xref ref-type="fig" rid="F12">12c, d</xref>). Spermathecae spherical, slightly more sclerotized than epigynum, separated by ca. 2× their diameter (Fig. <xref ref-type="fig" rid="F11">11d</xref>). Copulatory ducts very long, coiling over themselves before connecting to S. Fertilization ducts as long as S width, projecting dorsally (figs <xref ref-type="fig" rid="F11">11d</xref>, <xref ref-type="fig" rid="F12">12c</xref>). </p><p><bold>Male</bold>: Total length 0.68; carapace 0.36 long, 0.30 wide; clypeus 0.13; Chelicera 0.1 long, 0.07 wide; Leg I: femur 0.28, patella 0.12, tibia 0.37, metatarsus 0.17, tarsus 0.22; leg formula I-II-IV-III; abdomen 0.42 long, 0.38 wide. </p><p><bold>Female</bold>: Total length 0.69, carapace 0.44 long, 0.39 wide; clypeus 0.12; Chelicera 0.15 long, 0.1 wide; Leg I: femur 0.42, patella 0.15, tibia 0.53, metatarsus 0.22, tarsus 0.27; leg formula I-II-IV-III abdomen 0.44 long, 0.43 wide. </p></tp:treatment-sec><tp:treatment-sec><!--Section generated to contain objects referenced in tp:taxon-treatment.--><fig id="F4" position="float" orientation="portrait"><object-id xmlns:xlink="http://www.w3.org/1999/xlink" content-type="doi" xlink:type="simple">10.3897/zookeys.1012.57047.figure4</object-id><object-id xmlns:xlink="http://www.w3.org/1999/xlink" content-type="arpha" xlink:type="simple">D56A0358-66AC-53A2-9A83-300908E4C5AE</object-id><label>Figure 4.</label><caption><p> 3D reconstruction of the male palp of <italic><tp:taxon-name><tp:taxon-name-part taxon-name-part-type="genus" reg="Crassignatha">Crassignatha</tp:taxon-name-part></tp:taxon-name></italic> with detail in the spermatic ducts: <bold>a–c</bold><italic><tp:taxon-name><tp:taxon-name-part taxon-name-part-type="genus" reg="Crassignatha">C.</tp:taxon-name-part> <tp:taxon-name-part taxon-name-part-type="species" reg="seeliam">seeliam</tp:taxon-name-part></tp:taxon-name></italic> sp. nov. <bold>d–f</bold><italic><tp:taxon-name><tp:taxon-name-part taxon-name-part-type="genus" reg="Crassignatha">C.</tp:taxon-name-part> <tp:taxon-name-part taxon-name-part-type="species" reg="danaugirangensis">danaugirangensis</tp:taxon-name-part></tp:taxon-name></italic>. Scale bars: 0.1 mm.</p></caption><graphic xmlns:xlink="http://www.w3.org/1999/xlink" xlink:href="zookeys-1012-021-g004.jpg" position="float" orientation="portrait" xlink:type="simple" id="oo_501612.jpg"><uri content-type="original_file" xlink:type="simple">https://binary.pensoft.net/fig/501612</uri></graphic></fig><fig id="F5" position="float" orientation="portrait"><object-id xmlns:xlink="http://www.w3.org/1999/xlink" content-type="doi" xlink:type="simple">10.3897/zookeys.1012.57047.figure5</object-id><object-id xmlns:xlink="http://www.w3.org/1999/xlink" content-type="arpha" xlink:type="simple">48FFACF4-F8E1-54B2-A147-F2530D4AE20E</object-id><label>Figure 5.</label><caption><p> 3D reconstruction of some diagnostic characters of <italic><tp:taxon-name><tp:taxon-name-part taxon-name-part-type="genus" reg="Crassignatha">Crassignatha</tp:taxon-name-part></tp:taxon-name></italic> males: <bold>a, c, e</bold><italic><tp:taxon-name><tp:taxon-name-part taxon-name-part-type="genus" reg="Crassignatha">C.</tp:taxon-name-part> <tp:taxon-name-part taxon-name-part-type="species" reg="danaugirangensis">danaugirangensis</tp:taxon-name-part></tp:taxon-name></italic><bold>b, d</bold><italic><tp:taxon-name><tp:taxon-name-part taxon-name-part-type="genus" reg="Crassignatha">C.</tp:taxon-name-part> <tp:taxon-name-part taxon-name-part-type="species" reg="seeliam">seeliam</tp:taxon-name-part></tp:taxon-name></italic> sp. nov. <bold>a</bold> chelicerae, arrow pointing at the bifurcated tooth <bold>b, c</bold> detail of the carapace; cephalothorax tubercles (in the squares), and pore bearing sulcus (arrows) <bold>d, e</bold> male leg II clasper <bold>f</bold> whole male specimen of <italic><tp:taxon-name><tp:taxon-name-part taxon-name-part-type="genus" reg="Crassignatha">C.</tp:taxon-name-part> <tp:taxon-name-part taxon-name-part-type="species" reg="danaugirangensis">danaugirangensis</tp:taxon-name-part></tp:taxon-name></italic> prepared for micro-CT inside a modified 10 µl pipette tip and a 0.5 ml Eppendorf tube filled with 70% Et-OH. Scale bars: 0.06 mm (<bold>a</bold>); 0.1 mm (<bold>b–e</bold>).</p></caption><graphic xmlns:xlink="http://www.w3.org/1999/xlink" xlink:href="zookeys-1012-021-g005.jpg" position="float" orientation="portrait" xlink:type="simple" id="oo_501613.jpg"><uri content-type="original_file" xlink:type="simple">https://binary.pensoft.net/fig/501613</uri></graphic></fig><fig id="F6" position="float" orientation="portrait"><object-id xmlns:xlink="http://www.w3.org/1999/xlink" content-type="doi" xlink:type="simple">10.3897/zookeys.1012.57047.figure6</object-id><object-id xmlns:xlink="http://www.w3.org/1999/xlink" content-type="arpha" xlink:type="simple">0CF04B53-D855-5383-8D9C-17C8DA224D29</object-id><label>Figure 6.</label><caption><p> 3D reconstruction of the habitus of <italic><tp:taxon-name><tp:taxon-name-part taxon-name-part-type="genus" reg="Crassignatha">Crassignatha</tp:taxon-name-part></tp:taxon-name></italic> males: <bold>a, b</bold><italic><tp:taxon-name><tp:taxon-name-part taxon-name-part-type="genus" reg="Crassignatha">C.</tp:taxon-name-part> <tp:taxon-name-part taxon-name-part-type="species" reg="seeliam">seeliam</tp:taxon-name-part></tp:taxon-name></italic> sp. nov. <bold>c, d</bold><italic><tp:taxon-name><tp:taxon-name-part taxon-name-part-type="genus" reg="Crassignatha">C.</tp:taxon-name-part> <tp:taxon-name-part taxon-name-part-type="species" reg="danaugirangensis">danaugirangensis</tp:taxon-name-part></tp:taxon-name></italic>. Right pedipalp was dissected previous to the scanning. Scale bars: 0.3 mm.</p></caption><graphic xmlns:xlink="http://www.w3.org/1999/xlink" xlink:href="zookeys-1012-021-g006.jpg" position="float" orientation="portrait" xlink:type="simple" id="oo_501614.jpg"><uri content-type="original_file" xlink:type="simple">https://binary.pensoft.net/fig/501614</uri></graphic></fig></tp:treatment-sec><ref-list><ref id="B23"><mixed-citation xmlns:xlink="http://www.w3.org/1999/xlink" xlink:type="simple"><person-group><name name-style="western"><surname>Lin</surname><given-names>Y</given-names></name><name name-style="western"><surname>Li</surname><given-names>S</given-names></name></person-group> (<year>2009</year>) <article-title>First described <italic><tp:taxon-name><tp:taxon-name-part taxon-name-part-type="genus">Patu</tp:taxon-name-part></tp:taxon-name></italic> spiders (<tp:taxon-name><tp:taxon-name-part taxon-name-part-type="order">Araneae</tp:taxon-name-part></tp:taxon-name>, <tp:taxon-name><tp:taxon-name-part taxon-name-part-type="family">Symphytognathidae</tp:taxon-name-part></tp:taxon-name>) from Asia.</article-title><source>Zootaxa</source><volume>2154</volume>: <fpage>47</fpage>–<lpage>68</lpage>.</mixed-citation></ref></ref-list></tp:taxon-treatment>
