# Supplementary material for: First records and three new species of the family Symphytognathidae (Arachnida, Araneae) from Thailand, and the circumscription of the genus Crassignatha Wunderlich, 1995
Source: Zookeys. 2021 Jan 26;1012:21–53. doi: 10.3897/zookeys.1012.57047 (PMC7854560; doi:10.3897/zookeys.1012.57047)
Supplement: XML Treatment for Crassignatha seedam [file zookeys.1012.57047-treatment3.xml]

<!DOCTYPE tp:taxon-treatment
  PUBLIC "-//TaxonX//DTD Taxonomic Treatment Publishing DTD v0 20100105//EN" "tax-treatment-NSO.dtd">
<tp:taxon-treatment xmlns:tp="http://www.plazi.org/taxpub"><tp:treatment-meta><kwd-group><label>Taxon classification</label><kwd><named-content xmlns:xlink="http://www.w3.org/1999/xlink" content-type="kingdom">Animalia</named-content></kwd><kwd><named-content xmlns:xlink="http://www.w3.org/1999/xlink" content-type="order">Araneae</named-content></kwd><kwd><named-content xmlns:xlink="http://www.w3.org/1999/xlink" content-type="family">Symphytognathidae</named-content></kwd></kwd-group><mixed-citation publication-type="journal"><person-group><name><surname>Rivera-Quiroz</surname><given-names>Francisco Andres</given-names></name><name><surname>Petcharad</surname><given-names>Booppa</given-names></name><name><surname>Miller</surname><given-names>Jeremy A.</given-names></name></person-group><article-title>First records and three new species of the family <tp:taxon-name><tp:taxon-name-part taxon-name-part-type="family">Symphytognathidae</tp:taxon-name-part></tp:taxon-name> (<tp:taxon-name><tp:taxon-name-part taxon-name-part-type="class">Arachnida</tp:taxon-name-part></tp:taxon-name>, <tp:taxon-name><tp:taxon-name-part taxon-name-part-type="order">Araneae</tp:taxon-name-part></tp:taxon-name>) from Thailand, and the circumscription of the genus <italic><tp:taxon-name><tp:taxon-name-part taxon-name-part-type="genus" reg="Crassignatha">Crassignatha</tp:taxon-name-part></tp:taxon-name></italic> Wunderlich, 1995</article-title><source>Zookeys</source><day>26</day><month>1</month><year>2021</year><volume>1012</volume><fpage>21</fpage><lpage>53</lpage><pub-id pub-id-type="doi">10.3897/zookeys.1012.57047</pub-id></mixed-citation></tp:treatment-meta><tp:nomenclature><tp:taxon-name><object-id xmlns:xlink="http://www.w3.org/1999/xlink" content-type="arpha" xlink:type="simple">DD262AC5-F48F-5447-8C15-BEA6D7C013F2</object-id>
                <tp:taxon-name-part taxon-name-part-type="genus" reg="Crassignatha">Crassignatha</tp:taxon-name-part>
                <tp:taxon-name-part taxon-name-part-type="species" reg="seedam">seedam</tp:taxon-name-part>
                <object-id xmlns:xlink="http://www.w3.org/1999/xlink" content-type="zoobank" xlink:type="simple">http://zoobank.org/0562D340-D322-49C4-A029-E95B47110BB5</object-id>
              </tp:taxon-name><tp:taxon-status xmlns:xlink="http://www.w3.org/1999/xlink" xlink:type="simple">sp. nov.</tp:taxon-status><xref ref-type="fig" rid="F13">Figures 13</xref><xref ref-type="fig" rid="F15">, 15b, d</xref></tp:nomenclature><tp:treatment-sec sec-type="material" id="SECID0EEABG"><title>Material examined.</title><p><bold><italic>Holotype</italic></bold>: Thailand • ♀ Chiang Mai, Doi Suthep National Park. Montane evergreen forest with pine; <named-content xmlns:xlink="http://www.w3.org/1999/xlink" content-type="dwc:verbatimCoordinates" xlink:type="simple"><named-content content-type="geo-json" specific-use="{&#34;type&#34;:&#34;Point&#34;,&#34;coordinates&#34;:[98.892133,18.808367]}" id="NCID0ESABG" xlink:type="simple">18°48.502'N, 98°53.528'E</named-content></named-content>. 1409 m; July 24–28, 2018. Booppa Petcharad, Jeremy Miller, F. Andres Rivera-Quiroz leg.; direct hand coll.; RMNH.5106640. <bold>Male</bold> unknown.
                            </p></tp:treatment-sec><tp:treatment-sec sec-type="etymology" id="SECID0EZABG"><title>Etymology.</title><p> The species epithet is a derivation of the Thai <italic><tp:taxon-name><tp:taxon-name-part taxon-name-part-type="genus" reg="Crassignatha"/><tp:taxon-name-part taxon-name-part-type="species" reg="seedam">seedam</tp:taxon-name-part></tp:taxon-name></italic> (black), in reference to the dark coloration of this species.
                            </p></tp:treatment-sec><tp:treatment-sec sec-type="diagnosis" id="SECID0EJBBG"><title>Diagnosis.</title><p><italic><tp:taxon-name><tp:taxon-name-part taxon-name-part-type="genus" reg="Crassignatha">Crassignatha</tp:taxon-name-part> <tp:taxon-name-part taxon-name-part-type="species" reg="seedam">seedam</tp:taxon-name-part></tp:taxon-name></italic> sp. nov. differs from other <italic><tp:taxon-name><tp:taxon-name-part taxon-name-part-type="genus" reg="Crassignatha">Crassignatha</tp:taxon-name-part></tp:taxon-name></italic> species by having a nearly round abdomen instead of triangular or squared, and having the epigynum bulging ventro-posteriorly but not forming an scape (compare Figs <xref ref-type="fig" rid="F13">13d</xref> and <xref ref-type="fig" rid="F15">15b, d</xref> to Fig. <xref ref-type="fig" rid="F12">12c</xref>; <xref ref-type="bibr" rid="B23">Lin and Li 2009</xref>: fig. 10; and <xref ref-type="bibr" rid="B33">Miller et al. 2009</xref> fig. 76d, h).
                            </p><fig id="F13" position="float" orientation="portrait"><object-id xmlns:xlink="http://www.w3.org/1999/xlink" content-type="doi" xlink:type="simple">10.3897/zookeys.1012.57047.figure13</object-id><object-id xmlns:xlink="http://www.w3.org/1999/xlink" content-type="arpha" xlink:type="simple">0769E663-9413-59B2-9089-360B918776EF</object-id><label>Figure 13.</label><caption><p><italic><tp:taxon-name><tp:taxon-name-part taxon-name-part-type="genus" reg="Crassignatha">Crassignatha</tp:taxon-name-part> <tp:taxon-name-part taxon-name-part-type="species" reg="seedam">seedam</tp:taxon-name-part></tp:taxon-name></italic> sp. nov. female: Habitus: <bold>a</bold> ventral view <bold>b</bold> dorsal view. Epigynum: <bold>c</bold> ventral view <bold>d</bold> dorsal view, cleared. Scale bars: 0.3 mm (<bold>a, b</bold>); 0.1 mm (<bold>c, d</bold>); 0.05 mm (<bold>d</bold>).</p></caption><graphic xmlns:xlink="http://www.w3.org/1999/xlink" xlink:href="zookeys-1012-021-g013.jpg" position="float" orientation="portrait" xlink:type="simple" id="oo_501621.jpg"><uri content-type="original_file" xlink:type="simple">https://binary.pensoft.net/fig/501621</uri></graphic></fig></tp:treatment-sec><tp:treatment-sec sec-type="description" id="SECID0E2DBG"><title>Description.</title><p>Carapace brown with smooth texture (Fig. <xref ref-type="fig" rid="F13">13b</xref>). Legs light brown, slightly darker on the distal portion its segments. Abdomen sub-spherical, darker than carapace with sparse light patches (Fig. <xref ref-type="fig" rid="F13">13a, b</xref>).</p><p><bold><italic>Vulva</italic></bold>: Epigynum weakly sclerotized but covered by small dark patches (Fig. <xref ref-type="fig" rid="F13">13d</xref>), bulging ventrally. Copulatory openings broad but not forming an atrium (Fig. <xref ref-type="fig" rid="F15">15b</xref>). Spermathecae spherical, much more sclerotized than epigynum, separated by 0.5× their diameter (Fig. <xref ref-type="fig" rid="F13">13d</xref>). Copulatory ducts long, coiling over themselves before connecting to S. Fertilization ducts as long as S width, connecting very close to <abbrev xmlns:xlink="http://www.w3.org/1999/xlink" xlink:title="Copulatory duct" id="ABBRID0E3EBG" xlink:type="simple">Cd</abbrev> and projecting dorsally (Fig. <xref ref-type="fig" rid="F15">15b, d</xref>).
                            </p><p><bold>Female</bold>: Total length 0.56, carapace 0.28 long, 0.26 wide; clypeus 0.06; Chelicera 0.1 long, 0.07 wide; Leg I: femur 0.3, patella 0.1, tibia 0.22, metatarsus 0.13, tarsus 0.19; leg formula I-II-IV-III; abdomen 0.47 long, 0.41 wide.
                            </p></tp:treatment-sec><tp:treatment-sec><!--Section generated to contain objects referenced in tp:taxon-treatment.--><fig id="F15" position="float" orientation="portrait"><object-id xmlns:xlink="http://www.w3.org/1999/xlink" content-type="doi" xlink:type="simple">10.3897/zookeys.1012.57047.figure15</object-id><object-id xmlns:xlink="http://www.w3.org/1999/xlink" content-type="arpha" xlink:type="simple">E4478E49-E450-5F99-8E36-E924912AF68F</object-id><label>Figure 15.</label><caption><p><bold>a, c</bold><italic><tp:taxon-name><tp:taxon-name-part taxon-name-part-type="genus" reg="Patu">Patu</tp:taxon-name-part> <tp:taxon-name-part taxon-name-part-type="species" reg="shiluensis">shiluensis</tp:taxon-name-part></tp:taxon-name></italic> Lin &amp; Li, 2009 <bold>b, d</bold><italic><tp:taxon-name><tp:taxon-name-part taxon-name-part-type="genus" reg="Crassignatha">Crassignatha</tp:taxon-name-part> <tp:taxon-name-part taxon-name-part-type="species" reg="seedam">seedam</tp:taxon-name-part></tp:taxon-name></italic> sp. nov. Epigynum, cleared: <bold>a, b</bold> dorsal view <bold>c, d</bold> ventral view. Scale bars: 0.03 mm (<bold>a, c</bold>); 0.05 mm (<bold>b, d</bold>).</p></caption><graphic xmlns:xlink="http://www.w3.org/1999/xlink" xlink:href="zookeys-1012-021-g015.jpg" position="float" orientation="portrait" xlink:type="simple" id="oo_501623.jpg"><uri content-type="original_file" xlink:type="simple">https://binary.pensoft.net/fig/501623</uri></graphic></fig><fig id="F12" position="float" orientation="portrait"><object-id xmlns:xlink="http://www.w3.org/1999/xlink" content-type="doi" xlink:type="simple">10.3897/zookeys.1012.57047.figure12</object-id><object-id xmlns:xlink="http://www.w3.org/1999/xlink" content-type="arpha" xlink:type="simple">196628D0-38E0-51CE-9012-010CEEABB1E7</object-id><label>Figure 12.</label><caption><p><tp:taxon-name><tp:taxon-name-part taxon-name-part-type="genus" reg="Crassignatha">Crassignatha</tp:taxon-name-part> <tp:taxon-name-part taxon-name-part-type="species" reg="seeliam">seeliam</tp:taxon-name-part></tp:taxon-name> sp. nov., genitalia. Palp: <bold>a</bold> ventral view <bold>b</bold> dorsal view. Epigynum, cleared: <bold>c</bold> dorsal view <bold>d</bold> ventral view. Scale bars: 0.1 mm (<bold>a, b</bold>); 0.07 mm (<bold>c, d</bold>).</p></caption><graphic xmlns:xlink="http://www.w3.org/1999/xlink" xlink:href="zookeys-1012-021-g012.jpg" position="float" orientation="portrait" xlink:type="simple" id="oo_501620.jpg"><uri content-type="original_file" xlink:type="simple">https://binary.pensoft.net/fig/501620</uri></graphic></fig></tp:treatment-sec><ref-list><ref id="B23"><mixed-citation xmlns:xlink="http://www.w3.org/1999/xlink" xlink:type="simple"><person-group><name name-style="western"><surname>Lin</surname><given-names>Y</given-names></name><name name-style="western"><surname>Li</surname><given-names>S</given-names></name></person-group> (<year>2009</year>) <article-title>First described <italic><tp:taxon-name><tp:taxon-name-part taxon-name-part-type="genus">Patu</tp:taxon-name-part></tp:taxon-name></italic> spiders (<tp:taxon-name><tp:taxon-name-part taxon-name-part-type="order">Araneae</tp:taxon-name-part></tp:taxon-name>, <tp:taxon-name><tp:taxon-name-part taxon-name-part-type="family">Symphytognathidae</tp:taxon-name-part></tp:taxon-name>) from Asia.</article-title><source>Zootaxa</source><volume>2154</volume>: <fpage>47</fpage>–<lpage>68</lpage>.</mixed-citation></ref><ref id="B33"><mixed-citation xmlns:xlink="http://www.w3.org/1999/xlink" xlink:type="simple"><person-group><name name-style="western"><surname>Miller</surname><given-names>JA</given-names></name><name name-style="western"><surname>Griswold</surname><given-names>CE</given-names></name><name name-style="western"><surname>Yin</surname><given-names>C</given-names></name></person-group> (<year>2009</year>) <article-title>The symphytognathoid spiders of the Gaoligongshan, Yunnan, China (<tp:taxon-name><tp:taxon-name-part taxon-name-part-type="order">Araneae</tp:taxon-name-part></tp:taxon-name>: <tp:taxon-name><tp:taxon-name-part taxon-name-part-type="superfamily">Araneoidea</tp:taxon-name-part></tp:taxon-name>): Systematics and diversity of micro-orbweavers.</article-title><source>ZooKeys</source><volume>11</volume>: <fpage>9</fpage>–<lpage>195</lpage>. <ext-link xlink:type="simple" ext-link-type="doi" xlink:href="10.3897/zookeys.11.160">https://doi.org/10.3897/zookeys.11.160</ext-link></mixed-citation></ref></ref-list></tp:taxon-treatment>
