# Supplementary material for: First records and three new species of the family Symphytognathidae (Arachnida, Araneae) from Thailand, and the circumscription of the genus Crassignatha Wunderlich, 1995
Source: Zookeys. 2021 Jan 26;1012:21–53. doi: 10.3897/zookeys.1012.57047 (PMC7854560; doi:10.3897/zookeys.1012.57047)
Supplement: XML Treatment for Patu shiluensis [file zookeys.1012.57047-treatment5.xml]

<!DOCTYPE tp:taxon-treatment
  PUBLIC "-//TaxonX//DTD Taxonomic Treatment Publishing DTD v0 20100105//EN" "tax-treatment-NSO.dtd">
<tp:taxon-treatment xmlns:tp="http://www.plazi.org/taxpub"><tp:treatment-meta><kwd-group><label>Taxon classification</label><kwd><named-content xmlns:xlink="http://www.w3.org/1999/xlink" content-type="kingdom">Animalia</named-content></kwd><kwd><named-content xmlns:xlink="http://www.w3.org/1999/xlink" content-type="order">Araneae</named-content></kwd><kwd><named-content xmlns:xlink="http://www.w3.org/1999/xlink" content-type="family">Symphytognathidae</named-content></kwd></kwd-group><mixed-citation publication-type="journal"><person-group><name><surname>Rivera-Quiroz</surname><given-names>Francisco Andres</given-names></name><name><surname>Petcharad</surname><given-names>Booppa</given-names></name><name><surname>Miller</surname><given-names>Jeremy A.</given-names></name></person-group><article-title>First records and three new species of the family <tp:taxon-name><tp:taxon-name-part taxon-name-part-type="family">Symphytognathidae</tp:taxon-name-part></tp:taxon-name> (<tp:taxon-name><tp:taxon-name-part taxon-name-part-type="class">Arachnida</tp:taxon-name-part></tp:taxon-name>, <tp:taxon-name><tp:taxon-name-part taxon-name-part-type="order">Araneae</tp:taxon-name-part></tp:taxon-name>) from Thailand, and the circumscription of the genus <italic><tp:taxon-name><tp:taxon-name-part taxon-name-part-type="genus" reg="Crassignatha">Crassignatha</tp:taxon-name-part></tp:taxon-name></italic> Wunderlich, 1995</article-title><source>Zookeys</source><day>26</day><month>1</month><year>2021</year><volume>1012</volume><fpage>21</fpage><lpage>53</lpage><pub-id pub-id-type="doi">10.3897/zookeys.1012.57047</pub-id></mixed-citation></tp:treatment-meta><tp:nomenclature><tp:taxon-name><object-id xmlns:xlink="http://www.w3.org/1999/xlink" content-type="arpha" xlink:type="simple">D1FCD9D1-AC07-541D-B881-DFE02A1C1BD7</object-id>
                <tp:taxon-name-part taxon-name-part-type="genus" reg="Patu">Patu</tp:taxon-name-part>
                <tp:taxon-name-part taxon-name-part-type="species" reg="shiluensis">shiluensis</tp:taxon-name-part>
              </tp:taxon-name><tp:taxon-authority>Lin &amp; Li, 2009</tp:taxon-authority><xref ref-type="fig" rid="F14">Figures 14</xref><xref ref-type="fig" rid="F15">, 15a, c</xref><tp:nomenclature-citation-list><tp:nomenclature-citation><tp:taxon-name>
                    <tp:taxon-name-part taxon-name-part-type="genus" reg="Patu">Patu</tp:taxon-name-part> <tp:taxon-name-part taxon-name-part-type="species" reg="shiluensis">shiluensis</tp:taxon-name-part></tp:taxon-name><comment>Lin &amp; Li, 2009: 59, figs 11A, B, 12A, B, 13A–D.</comment></tp:nomenclature-citation></tp:nomenclature-citation-list></tp:nomenclature><tp:treatment-sec sec-type="material" id="SECID0EPKBG"><title>Collected material.</title><p>Thailand • 4♀; Phuket Province, Siray Island. Mixed tropical forest; <named-content xmlns:xlink="http://www.w3.org/1999/xlink" content-type="dwc:verbatimCoordinates" xlink:type="simple"><named-content content-type="geo-json" specific-use="{&#34;type&#34;:&#34;Point&#34;,&#34;coordinates&#34;:[98.434717,7.889250]}" id="NCID0EYKBG" xlink:type="simple">7°53.355'N, 98°26.083'E</named-content></named-content>. 132 m; August 02–06, 2018; Booppa Petcharad, Jeremy Miller, F. Andres Rivera-Quiroz leg.; Winkler extractor; RMNH.5106642.</p></tp:treatment-sec><tp:treatment-sec sec-type="distribution" id="SECID0E4KBG"><title>Distribution.</title><p>Known only from its type locality, Shilu Town, Hainan Province, China and the specimens collected for the present work.</p></tp:treatment-sec><tp:treatment-sec sec-type="Morphological remarks" id="SECID0ECLBG"><title>Morphological remarks.</title><p>Carapace pale yellow with black margin, smooth texture (Fig. <xref ref-type="fig" rid="F14">14b</xref>). Legs black and semi-transparent. Abdomen oval, longer than wide (Fig. <xref ref-type="fig" rid="F14">14a, b</xref>). Ventrally same color as carapace, dorsally, darker with pale yellow patches.</p><fig id="F14" position="float" orientation="portrait"><object-id xmlns:xlink="http://www.w3.org/1999/xlink" content-type="doi" xlink:type="simple">10.3897/zookeys.1012.57047.figure14</object-id><object-id xmlns:xlink="http://www.w3.org/1999/xlink" content-type="arpha" xlink:type="simple">91E3A9C6-0D87-5A94-BB20-EEBDBD2017A1</object-id><label>Figure 14.</label><caption><p><italic><tp:taxon-name><tp:taxon-name-part taxon-name-part-type="genus" reg="Patu">Patu</tp:taxon-name-part> <tp:taxon-name-part taxon-name-part-type="species" reg="shiluensis">shiluensis</tp:taxon-name-part></tp:taxon-name></italic> Lin &amp; Li, 2009 female: Habitus: <bold>a</bold> ventral view <bold>b</bold> dorsal view. Epigynum: <bold>c</bold> ventral view <bold>d</bold> dorsal view, cleared. Scale bars: 0.2 mm (<bold>a, b</bold>); 0.06 mm (<bold>c</bold>); 0.03 mm (<bold>d</bold>).</p></caption><graphic xmlns:xlink="http://www.w3.org/1999/xlink" xlink:href="zookeys-1012-021-g014.jpg" position="float" orientation="portrait" xlink:type="simple" id="oo_501622.jpg"><uri content-type="original_file" xlink:type="simple">https://binary.pensoft.net/fig/501622</uri></graphic></fig><p><bold><italic>Vulva</italic></bold>: Epigynum weakly sclerotized, semi-transparent (Fig. <xref ref-type="fig" rid="F14">14c</xref>). Atrium semi-circular slightly wider than inner distance between S (Figs <xref ref-type="fig" rid="F14">14c</xref>, <xref ref-type="fig" rid="F15">15c</xref>). Spermathecae spherical slightly more sclerotized than epigynum, separated by 0.5× their diameter (Fig. <xref ref-type="fig" rid="F14">14d</xref>). Copulatory ducts spring-like, spiraling 3× over themselves. Fertilization ducts as long as S width, projecting posteriorly (Figs <xref ref-type="fig" rid="F14">14d</xref>, <xref ref-type="fig" rid="F15">15a, c</xref>).
                            </p><fig id="F15" position="float" orientation="portrait"><object-id xmlns:xlink="http://www.w3.org/1999/xlink" content-type="doi" xlink:type="simple">10.3897/zookeys.1012.57047.figure15</object-id><object-id xmlns:xlink="http://www.w3.org/1999/xlink" content-type="arpha" xlink:type="simple">E4478E49-E450-5F99-8E36-E924912AF68F</object-id><label>Figure 15.</label><caption><p><bold>a, c</bold><italic><tp:taxon-name><tp:taxon-name-part taxon-name-part-type="genus" reg="Patu">Patu</tp:taxon-name-part> <tp:taxon-name-part taxon-name-part-type="species" reg="shiluensis">shiluensis</tp:taxon-name-part></tp:taxon-name></italic> Lin &amp; Li, 2009 <bold>b, d</bold><italic><tp:taxon-name><tp:taxon-name-part taxon-name-part-type="genus" reg="Crassignatha">Crassignatha</tp:taxon-name-part> <tp:taxon-name-part taxon-name-part-type="species" reg="seedam">seedam</tp:taxon-name-part></tp:taxon-name></italic> sp. nov. Epigynum, cleared: <bold>a, b</bold> dorsal view <bold>c, d</bold> ventral view. Scale bars: 0.03 mm (<bold>a, c</bold>); 0.05 mm (<bold>b, d</bold>).</p></caption><graphic xmlns:xlink="http://www.w3.org/1999/xlink" xlink:href="zookeys-1012-021-g015.jpg" position="float" orientation="portrait" xlink:type="simple" id="oo_501623.jpg"><uri content-type="original_file" xlink:type="simple">https://binary.pensoft.net/fig/501623</uri></graphic></fig><p><bold>Female</bold>: Total length 0.52, carapace 0.21 long, 0.2 wide; clypeus 0.04; Chelicera 0.07 long, 0.05 wide; Leg I: femur 0.15, patella 0.07, tibia 0.1, metatarsus 0.07, tarsus 0.1; leg formula I-II-IV-III; abdomen 0.34 long, 0.28 wide.
                            </p></tp:treatment-sec><tp:treatment-sec sec-type="notes" id="SECID0EIPBG"><title>Notes.</title><p>Small somatic variations can be seen between the specimen we collected in Thailand and the ones previously described from China (compare Fig. <xref ref-type="fig" rid="F14">14b</xref> to <xref ref-type="bibr" rid="B23">Lin and Li 2009</xref>: fig. 11). However, we did not find any objective differences in the female genitalia.</p><p>Secretory ampullae (Figs <xref ref-type="fig" rid="F14">14d</xref>, <xref ref-type="fig" rid="F15">15a</xref>) were very evident in our specimens; these glandular structures might be homologous to the accessory glands in <xref ref-type="bibr" rid="B27">Lopardo and Hormiga (2015)</xref>. These structures were found in one anapid (<italic><tp:taxon-name><tp:taxon-name-part taxon-name-part-type="genus" reg="Tasmanaspis">Tasmanaspis</tp:taxon-name-part></tp:taxon-name></italic>) and several mysmenids, but scored as absent or unknown for all the symphytognathids.
                            </p><p>The authors of this species mentioned it to be close to <italic><tp:taxon-name><tp:taxon-name-part taxon-name-part-type="genus" reg="Patu">Patu</tp:taxon-name-part> <tp:taxon-name-part taxon-name-part-type="species" reg="silho">silho</tp:taxon-name-part></tp:taxon-name></italic> Saaristo, 1996 from Seychelles. The possibility of <italic><tp:taxon-name><tp:taxon-name-part taxon-name-part-type="genus" reg="Patu">P.</tp:taxon-name-part> <tp:taxon-name-part taxon-name-part-type="species" reg="silho">silho</tp:taxon-name-part></tp:taxon-name></italic> not being a true <italic><tp:taxon-name><tp:taxon-name-part taxon-name-part-type="genus" reg="Patu">Patu</tp:taxon-name-part></tp:taxon-name></italic> was discussed by its author (<xref ref-type="bibr" rid="B43">Saaristo 1996</xref>; <xref ref-type="bibr" rid="B44">2010</xref>) mentioning evident differences on somatic and sexual characters between <italic><tp:taxon-name><tp:taxon-name-part taxon-name-part-type="genus" reg="Patu">P.</tp:taxon-name-part> <tp:taxon-name-part taxon-name-part-type="species" reg="silho">silho</tp:taxon-name-part></tp:taxon-name></italic> and other <italic><tp:taxon-name><tp:taxon-name-part taxon-name-part-type="genus" reg="Patu">Patu</tp:taxon-name-part></tp:taxon-name></italic> species. Nevertheless, the author deemed appropriate to place it in this genus. We also consider this species might be misplaced in <italic><tp:taxon-name><tp:taxon-name-part taxon-name-part-type="genus" reg="Patu">Patu</tp:taxon-name-part></tp:taxon-name></italic> but would need further and more detailed analysis out of the scope of this work to clarify it (see discussion on <italic><tp:taxon-name><tp:taxon-name-part taxon-name-part-type="genus" reg="Patu">Patu</tp:taxon-name-part></tp:taxon-name></italic> relationships below).
                            </p></tp:treatment-sec><ref-list><ref id="B23"><mixed-citation xmlns:xlink="http://www.w3.org/1999/xlink" xlink:type="simple"><person-group><name name-style="western"><surname>Lin</surname><given-names>Y</given-names></name><name name-style="western"><surname>Li</surname><given-names>S</given-names></name></person-group> (<year>2009</year>) <article-title>First described <italic><tp:taxon-name><tp:taxon-name-part taxon-name-part-type="genus">Patu</tp:taxon-name-part></tp:taxon-name></italic> spiders (<tp:taxon-name><tp:taxon-name-part taxon-name-part-type="order">Araneae</tp:taxon-name-part></tp:taxon-name>, <tp:taxon-name><tp:taxon-name-part taxon-name-part-type="family">Symphytognathidae</tp:taxon-name-part></tp:taxon-name>) from Asia.</article-title><source>Zootaxa</source><volume>2154</volume>: <fpage>47</fpage>–<lpage>68</lpage>.</mixed-citation></ref><ref id="B27"><mixed-citation xmlns:xlink="http://www.w3.org/1999/xlink" xlink:type="simple"><person-group><name name-style="western"><surname>Lopardo</surname><given-names>L</given-names></name><name name-style="western"><surname>Hormiga</surname><given-names>G</given-names></name></person-group> (<year>2015</year>) <article-title>Out of the twilight zone: Phylogeny and evolutionary morphology of the orb-weaving spider family <tp:taxon-name><tp:taxon-name-part taxon-name-part-type="family">Mysmenidae</tp:taxon-name-part></tp:taxon-name>, with a focus on spinneret spigot morphology in symphytognathoids (<tp:taxon-name><tp:taxon-name-part taxon-name-part-type="order">Araneae</tp:taxon-name-part></tp:taxon-name>, <tp:taxon-name><tp:taxon-name-part taxon-name-part-type="superfamily">Araneoidea</tp:taxon-name-part></tp:taxon-name>).</article-title><source>Zoological Journal of the Linnean Society</source><volume>173</volume>(<issue>3</issue>): <fpage>527</fpage>–<lpage>786</lpage>. <ext-link xlink:type="simple" ext-link-type="doi" xlink:href="10.1111/zoj.12199">https://doi.org/10.1111/zoj.12199</ext-link></mixed-citation></ref><ref id="B43"><mixed-citation xmlns:xlink="http://www.w3.org/1999/xlink" xlink:type="simple"><person-group><name name-style="western"><surname>Saaristo</surname><given-names>MI</given-names></name></person-group> (<year>1996</year>) <article-title><tp:taxon-name><tp:taxon-name-part taxon-name-part-type="family">Symphytognathidae</tp:taxon-name-part></tp:taxon-name> (<tp:taxon-name><tp:taxon-name-part taxon-name-part-type="class">Arachnida</tp:taxon-name-part></tp:taxon-name>, <tp:taxon-name><tp:taxon-name-part taxon-name-part-type="order">Araneae</tp:taxon-name-part></tp:taxon-name>), a new spider family for the granitic islands of Seychelles.</article-title><source>Phelsuma</source><volume>4</volume>: <fpage>53</fpage>–<lpage>56</lpage>.</mixed-citation></ref><ref id="B44"><mixed-citation xmlns:xlink="http://www.w3.org/1999/xlink" xlink:type="simple"><person-group><name name-style="western"><surname>Saaristo</surname><given-names>MI</given-names></name></person-group> (<year>2010</year>) <source><tp:taxon-name><tp:taxon-name-part taxon-name-part-type="order">Araneae</tp:taxon-name-part></tp:taxon-name>. In: Gerlach J, Marusik Y (Eds) <tp:taxon-name><tp:taxon-name-part taxon-name-part-type="class">Arachnida</tp:taxon-name-part></tp:taxon-name> and <tp:taxon-name><tp:taxon-name-part taxon-name-part-type="subphylum">Myriapoda</tp:taxon-name-part></tp:taxon-name> of the Seychelles islands.</source><publisher-name>Press Manchester</publisher-name>, <publisher-loc>UK</publisher-loc>, <size units="page">306 pp</size>.</mixed-citation></ref></ref-list></tp:taxon-treatment>
