# Supplementary material for: First records and three new species of the family Symphytognathidae (Arachnida, Araneae) from Thailand, and the circumscription of the genus Crassignatha Wunderlich, 1995
Source: Zookeys. 2021 Jan 26;1012:21–53. doi: 10.3897/zookeys.1012.57047 (PMC7854560; doi:10.3897/zookeys.1012.57047)
Supplement: Supplementary material 1 — List of primers used in our study [file zookeys-1012-021-s001.zip]

Archive with 5 entries (5 files):
- Supplementary material 1/Symphy_list_primers.fasta
- Supplementary material 1/Thai_2018_Symphy_04_jul_2020 -50mill.fasta
- Supplementary material 1/Thai_2018_Symphy_04_jul_2020 -50mill.nex
- Supplementary material 1/Thai2018_Symphy_Likelihood_histogram_BI.pdf
- Supplementary material 1/Thai2018_Symphy_Trace_plot_BI.pdf
