# Supplementary material for: First records and three new species of the family Symphytognathidae (Arachnida, Araneae) from Thailand, and the circumscription of the genus Crassignatha Wunderlich, 1995
Source: Zookeys. 2021 Jan 26;1012:21–53. doi: 10.3897/zookeys.1012.57047 (PMC7854560; doi:10.3897/zookeys.1012.57047)
Supplement: Supplementary material 1 — List of primers used in our study [file zookeys-1012-021-s001.zip › Supplementary material 1/Symphy_list_primers.fasta]

Locus	Name	Seq
12s	12S-ai	AAACTAGGATTAGATACCCTATTAT
12s	12S-bi	AAGAGCGACGGGCGATGTGT
16s	16S-A	CGCCTGTTTATCAAAAACAT
16s	16S-B	CTCCGGTTTGAACTCAGATCA
18S	18S-1F	TACCTGGTTGATCCTGCCAGTAG
18S	18S-5R	CTTGGCAAATGCTTTCGC
18S	18S-3F	GTTCGATTCCGGAGAGGGA
18S	18S-bi	GAGTCTCGTTCGTTATCGGA
18S	18S-a2.0	ATGGTTGCAAAGCTGAAA
18S	18S-9R	GATCCTTCCGCAGGTTCACCTAC
28S	28S0	GAAACTGCTCAAAGGTAAACGG
28S	28SC	GGTTCGATTAGTCTTTCGCC
H3	H3aF	ATGGCTCGTACCAAGCAGACVGC
H3	H3aR	ATATCCTTRGGCATRATRGTGAC
COI	M13F-LCO1490(FolF)COIF	TGTAAAACGACGGCCAGTGGTCAACAAATCATAAAGATATTGG
COI	M13R-ChelR2COIR	CAGGAAACAGCTATGACGGATGGCCAAAAAATCAAAATAAATG
