# Supplementary material for: First records and three new species of the family Symphytognathidae (Arachnida, Araneae) from Thailand, and the circumscription of the genus Crassignatha Wunderlich, 1995
Source: Zookeys. 2021 Jan 26;1012:21–53. doi: 10.3897/zookeys.1012.57047 (PMC7854560; doi:10.3897/zookeys.1012.57047)
Supplement: Supplementary material 1 — List of primers used in our study [file zookeys-1012-021-s001.zip › Supplementary material 1/Thai_2018_Symphy_04_jul_2020 -50mill.nex]

#NEXUS
[Written by SequenceMatrix 1.8 on Wed May 20 14:34:10 CEST 2020]

BEGIN DATA;
	DIMENSIONS NTAX=49 NCHAR=6036;
	FORMAT DATATYPE=DNA GAP=- MISSING=? ;
MATRIX
Leucauge_venusta TTATAGATGAAGTAAATTACCTACTAAAA----TTGATTTAAAGGAATAT-AAAATCCGCCGATTTTATGTTATTACACCAATATCTGTAT-TAA-TGCAGAGTTGAGCATAAG-TTGTAGTTTTAT-AAAAATTTTATATAGGAGGATGTGAAAATTTAATGTACTAAT-GTAATTGGAATAATATTATTTATAAAAACTTACCTAAACCTCTACAGTATATAAAACAAAAACATCTATTAGATTAAAATCTTATTTAACCAAAAGAAATA-AAAACATTTTTACAAAAACCATTTAAAACTAA-TTTTTTAATAATATTAA---AAATTCAATTACATAATAA-ATCTCT?TGCTTAAAGAAATTATTTTAAGTAAATCCTGCTCAATGTAAT-----TAATAAATAGCCGCAGA---ATTACTGTGCTAAGGTAGCATAATCATTAGTTTTCTAATTAGAAACTAGAATGAAAGGAATAACAATTCAATAGCTTTTTTC---AAAATAAAATTATAAATTTTACTAAATATAAAAATATATTTATGAATAAGAAAGACGACAAGACCCTATCGAACTTAACTTAA-GTTAAGCTGGGGCAGCTAATTAATTAAAATTTTAATTTAAATAGTT--AAAAAAAAGACCCATTA-CTAATGATTAATTGAACAAGTTACCGTAGGGATAACAGCGTTATATTTTTTAAAAGTTCTTATTTAAAAAAAA-GATTGCGACCTCGATGTTGAATTATTTG--ACTTTAAAAAGCAAAATTTTTAAAAGTAGGTCTGTTCGACCTTTAAATTTTTACATCATATGCTTGTCTCAAAGATTAAGCCATGCATGTCTAAGTACATGCCGTATTAAGGCGAAACCGCGAATGGCTCATTAAATCAGTTATGGTTCCTTGGATCGTAC--TTTACTACTTGGATAACTGTGGCAATTCTAGAGCTAATACATGCAGCAGAGCTCCGACCTTCG----------GGGACGAGCGCTTTTATTAGA-CCAAAACCGATCGGGCCTC---TGGTCCGTGA-------------------------AACGTGGTGACTCTGTATAACTTTGGGCTGATCGCACGGGC--TT-GTCCCGGCGACGTATCTTTCAAGTGTCTGCTTTATCAACTGTCGATGGTAGGTTACGCGCCTACCATGGTCGTAACGGGTAACGGGGAATCAGGGTTCGATTCCGGAGAGGGAGCCTGAGAAACGGCTACCACATCCAAGGAAGGCAGCAGGCGCGCAAATTACCCACTCCCAGAACGGGGAGGTAGTGACGAAAAATAACAATACGGGACTCTTTTGAGACCCCGTAATTGGAATGAGTACACTCTAAATACTT-TAACGAGTATCTATTGGAGGAAAAGTCTGGTGCCAGCACCCGCGGTAACTCCAGCTCCAATAGCGTATATTAAAGTTGTTGCGGTTAAAAAGCTCGTAGTTGGATCTCAGTTCGAG-ACTGATGGTCCGCCT-------------ACCGGTGG-------TTACTGTCTGTT----CTCAACACCA--GCCGGTTTCTCTAGATGATCTTCACCGGTTGTC-TTGGG-TGA-CCGGCAAGTTTACTTTGAAAAAATTAGAGTGCTCAAAGCAGGC------GCGACGCCTGAATAATGGTGCATGGAATAATGGAATAGGACCTCGGTTCTA-TTTTGTTGGTTTTA---GGAACACGAGGTAATGATTAAGAGGGACAGACGGGGGCATTCGTATTGCGACGCTAGAGGTGAAATTCTTGGACCGCCGCACGACGAACTACTTGTTTCCATTAATCAAGAACGAAAGTTAGAGGTTCGAAGGCGATCAGATACCGCCCTAGTTCTAACCATAAACGATGCCAGCCAGCGATCCGGCTGTGTTCCTCAAATGACACGCCGGGCAGCTTCCGGGAAACCA-AAGCTTTTGGGTTCCGGGGGGAG?TTGAAGGAATTGACGGAAGCGCA-CACAA-GGAATGGGGCCTGCGGTTCAATTTGACTCAACACGGTGCAACTCTCCTGGCCCGGACACAGGAAGGATTGACAGATTGAGAGCTCTTTCTTCATTCTGTGATAG-GTGGTGCATGGCCGTTTCTGGTTGGTGGAGTGATTTGTCTGCTTTATTGCGATAACGAGCGAGACTCTAGCCTACTAAATAGACG--GTACGATCCTT---------CTGAGTCGTACG----------TTCTTCTTAGAGGGACAGGCGG---TGTTC-AGCCGCACGAAACAGA--------------------------------TCGGGGCCACACGCGCGCCACATTGAAGGAATCAGCGTGT--GCTTTCCCTGTCCGACAGGATTGGGTAACCCGTTGAAACTCCTTCGTGCTGGGGATAGGGGTTTGTAA-TTATCCCCCTTGAACGAGGAATTCCCAGTAAGCATGAGTCATCAGCTCG-TGTTGATTACGTCCCTGCGCTTTGTCCACACCGCCCGTCGCTATTATCGA-TGAATTTTGGAGTGAGATCTTCGGACTGGTGCCCGG-ACTGGA-------CCT----TGGTTCGA-----GCCGGAGTGCCGGAAAGATGACCGAACTTGAATATTTAGAGAAAATAAAAGTCGTAACAAGGCTTCC??????????????????????????????????????????????????????????????????????GCGCCGAATCCCGCGC---TCTTTGGGCGTCGGGAAATGTGGGGTTTGGGAGTGA-GCGTACCGGAGGTC--GGCTC-TGCAGCAAGTCCCCCTGACCGGGGCTCTTT---CCCAGAGTGGGTGCGAGGCCCATAGCTGCTAGGCCTCT--TCCGGAT-GCGATCTCCTTGGAGTCGGGTTGCTTGGGAGTGCAGCCCTAATCGGGTGGTAAACTCCACCTAAGACTAAATACTGCCGTGAGACCGATAGCAAACAATTTGAAGAGAGAGTTCAAGAGTACGTGAAACTGCTCAGAGGAAAACGGGTGGGCCCTCGAAATCCT-GTGGCG-GGAGGATTCAGTCGAGAGGTCCGGAGGCCAT--------GCCGAGGCGTTATCAGAATGG----AACCCGCGACCGGGCC------------------------TCCTTGGCAAGGCTCTTTCGGATCGA--CCGACGCATTTC----TTTCCCGCTCGAA-GGACGCCGCAACGGGTTGGCGGGACGGCCTTAAGGAC-----GGGAGCCGGCAGGTGGCCGGT--------------GGTTCTCC-------------------------TCGTG---GGGACCGCCG-GTTGTT-----------AGCCATTCCGTCG-----------CACGGCCGCACCCCGACCCTGGTGTCGC-----------GA----GGCCC-CTATG------GGCCTTCACGCCTCCTCCGTAGG-------TAGCGAGC--------AGACGTGGCAGGT---------------GAGGCTC--GACCTTCGCGGACGCAT---------GGACTCGCT-CCATGGCCCTGC---GGTGCCGAGTCCCCGTTGGCTGCGCG----------TGGCTCGTC-GGAG------------------------------------------ACCCAAGGAGTCTAACATGTGTGCGAGTCAATGGGACTCGATAAAGCCCAAAGGCGCAATGAAAGCAAAGACCG------------TTCACGGTCGAGTTGGGATCCTCCCTCCTTC-----GCGGGGGTGGCGCACCAACGACCCGTTACG------TCCGATTTA----TCGGTGTGGCGGAGTTCGAGCATACACGTTGGGATCCGAAAGATGGTGAACTATGCCCGGGCAGGACGAGGCCAGAGGAAACTCTGGTGGAGGTCCGCAGCGGTTCTGACGTGCAAATCGATCGTCAGACCCGTGTATAGCGGCGAAAGACCAATCGAATCATCTAGTAGCTGATTCCCTCCGAAGTTTCCCTCAGGATAGCTGGCGCTCA----GAGA--TCAGTCTCATCCGGTAAAGCGAATGATTAGAGGCCTTGGGGCCGAAACGACCTCAACCTATTCTCAAACTTTAAATGGGTGAGAAGTCCGCCTTGCATGACTGAAGGCCGGA----CGTGACGGATGAGAGTGCCCAGTGGGCCACTTTTGGTAAGCAGAACTGGCGCTGTGGGATGAACCAAACGCCGGGTTAAGGCGCCCGATGCGAGACGCTCATGAGACCCCATGAAAGGTGTTGGTTGCTCTAGA-CAGCCGGGTGGTGTCCAT-GGAAGTCGGTATCCGCTAAGGAGTGTGT-AACAACTCACCGGCCGAAG--CAACTAGCCCTGAAAATGGATGGCGCTCC-AGCGTCGAGCCCATACCCGGCCGCTGCGGCAAAACTCTTT-----------CAGAGATTTACGCCGCAGTGAGTAGGAGGGTCGCAGCGGTGAGCGTTGAAGGTGCCGGGCGCGAGCCCGCCTGGAGCCGCCGCTGGTGCAGATCTTGGTAGTAGTAGCAAATACTCAAGTGAGAACCTTGAGGACTGAAGTTGGAGAAGGGTTCCCAGTCGGTCCTAAGGGATTGGAGAAATCCGTTCCGAA--GCGGGACATTGATGTAATCCTC------AATGTGACCATTGT---------GTTCGTCCCGC-TATCGACCGAAAGGGAATGGGGTCAATATTCCCCAACCCGGACACGGAGATAGAGCCCTC-----GGGCTCAAGTGCGGTAACGC-AACCGAACTCGGAGACGTCGACGGAGGACCCGGGGAAGAGTTGTCTTTTCTTTGTAA-GAGTTCGTGTCCCTGGAATCGGCTCGTCCGGAGATAGGGACGCT-GTCCTCGTAAAAGCTCCGCGGCTCTTGCGGAGTCCGGTGCGCCTCTGTCGGCCCTTGCAAATCCGAGGGAGAGAGTGTGATTTTCGTSCCGGTCCGTACCCATAT?????????????NACTTTATATTTTATTTTTGGTGCTTGAGCTTCAATAGTAGGGACAGCTATAAGTGTGCTAATTCGGATTGAGTTAGGTCAATCGGGAAGATTTTTAGGCGATGATCAATTGTATAATGTGATTGTAACAGCTCATGCTTTTATTATAATTTTTTTTATAGTTATACCTATTTTAATTGGGGGATTTGGAAATTGATTGGTTCCTTTAATATTAGGGGCTCCTGATATGGCTTTTCCTCGGATAAATAATTTAAGTTTCTGACTATTACCTCCTTCACTCTTTTTATTATTTATTTCTTCAATGGTAGATATAGGAGTGGGGGCTGGGTGAACTGTATATCCTCCTTTAGCTTCTTTAGAAGGGCATTCTGGTAGTTCTATGGATTTTGCTATTTTTTCTCTTCATTTAGCTGGGGCTTCTTCTATTATAGGGGCTATTAATTTTATTTCTACTATTTTTAATATACGGGTAAATGGAATAAGAATAGAAAAAGTTCCTTTATTTGTTTGATCTGTGTTAATTACAGCTGTTTTATTATTATTATCGCTCCCGGTTTTGGCAGGGGCGATTACTATATTGTTAACAGATCGTAATTTTAATACTTCTTTTTTTGACCCTTCTGGAGGAGGGGATCCAGTTCTTTTTCACCATTTATTTNCGTAAAGGTACTGGAGGCAAGGCTCCAAGGAAGCAGTTGGCCACCAAGGCTGCACGAAAAAGTGCCCCCGCTACCGGAGGTGTTAAGAAACCCCATCGTTACAGGCCCGGAACTGTAGCTTTGAGAGAAATCCGTCGTTACCAGAAATCTACCGAACTTCTCATCCGTAAATTGCCTTTCCAACGCTTGGTCAGAGAAATTGCTCAGGATTTCAAGACCGATCTCCGCTTCCAAAGCTCTGCTGTAATGGCTTTGCAAGAGGCTAGCGAAGCTTATTTGGTTGGCTTGTTCGAAGACACCAACTTGTGCGCCATTCACGCTAAGCGA [6036 bp]
Acrobleps_ANAP_002_AUST ?????ATTAAAAATTTTGACCTACTAAAA----TTTATTTAAAGGTTAAA-ATGATCCGCCGATTTTTTATTATTACACCAAGTTCTTTAT-TAA-TTCATAAGTGAGATTAGT-TTTTAGTTAATTTAATAAATGTATATAGGAGGATTTAAACAATATATGTTATATA-AAATTGTTAATA----TAAATGTAAAAAAATACCTAAACCTATAATGGATAATTAACATTAA-ATCGCTTAGTTTTAAA-AAAATTAAACAATTATTATT--TAAAAATATTTTCAAAAACAATTTAAAACTAA-TTTTTAAATAATAATTA---AATTACAAATTTTTTAAA--ATCTCG???????????????????????????????????????????????????????????????????????????????????????????????????????????????????????????????????????????????????????????????????????????????????????????????????????????????????????????????????????????????????????????????????????????????????????????????????????????????????????????????????????????????????????????????????????????????????????????????????????????????????????????????????????????????????????????????????????????????????????????????????????????????????????????????????????????????????????????????????????????????????????????????????????????????????????????????????????????????????????????????????????????????????????????????????????????????????????????????????????????????????????????????????????????????????????????????????????????????????????????????????????????????????????????????????????????????????????????????????????????????????????????????????????????????????????????????????????????????????????????????????????????????????????????????????????????????????????????????????????????????????????????????????????????????????????????????????????????????????????????????????????????????????????????????????????????????????????????????????????????????????????????????????????????????????????????????????????????????????????????????????????????????????????????????????????????????????????????????????????????????????????????????????????????????????????????????????????????????????????????????????????????????????????????TGCTTCCATTAATCAAGAACGAAAGTTAGAGGAGCGAAGGCGATCAGATACCGCCCTAGTTCTAACCATAAACGATGCCAGCCAGCGATCCGGCTGTGTTCCTCAAATGACACGCCGGGCAGCTTCCGGGAAACCA-AAGCTTTTGGGTTCCGGGGGAAG?TTAAAGGAATTGACGGAAGCGCACCACAA-GGAGTGGATTTTGCGGCTCAATTTGACTCAACACGCGGAATCTTTCCCGATCCGGACACAAGAAGGATTGACAGATTAAGAGCTCTTTCTTGATTTTGTGAATG-GTGGTGCATGGTCGTTCTTAGTCGGTGGGATGACTTGTCTGCTTTATTGCGATAACGGGCGAGACTCTAGCCTGCTAAATAGACG--TTCCGATCTTA----------TCAGTCGGACG----------GTCTTCTTAGAGGGATAAGAGG---CGTTT-AGTCTCAAGAGACAGA--------------------------------TCGGGTCCGCACGCGTGATACATTGAAGGAATCAGCATGT--TCTTTCCCGGTCCGACAGGATTGGGTAACCATGTGAACCTCCTTCGTGCTGGGGATAGGGGCTTGAAA-TTATTCCCCTTGAACGAGGAACTCCCAGTAAGTGTGAGTCATC------------------TCCCTGCGCTTTGTACACACCGCCCGTCGCAACCACCGA-TGGATTTTTTAGTGAGGTCTTCGGACTGGCGCTCGT-TTTGAC-------CTT----CGGGTTGA-----GGCGATGTGCCGGAAAGATGACCGAACTTGAGCATCTAGAGGATGTTAAAGTCGTAACAAGGCTGCTATCAATAAGCGGAGGAAAAGAAACCAACTGGGATTCCCTTAGTAGCGGCGAGCGAAACGGGATAAGTCCAGCACCGAATCCCGAGC--CTT-----GGCTCGGGAAATGTGGTGTTTAGGAGTGC-GCGTCTTGTGGTT---GATTC-GGCAGCAAGTCCCCCTGATCGGGGCTCCTC--GCCCAGAGTGGGTGCAAGGCCCATAGTTGCTGAGTCTCC--ATGGGAT-GTGCGCTCCTTGGAGTCGGGTTGCTTGAGAGTGCAACCCTAATCGGGTGGTAAACTCCACCTAAGACTAAATACGACCGTGAGACCGATAGCAAACAATTTGAAGAGAGAGTTCAAAAGTACGTGAAACTGTTCAGAGGTAAACGGGTGGGCCCTCGAAATCCT-GTGGCG-GGGAGATTCAGTGGGTCGGCGTGC-TGC------------------GGTTGTTAGTGCGG----TAACCATGAAGGGCCG-------------------------CTAGAACTGACCGACGGCGTGCTGG--CCTTCGCATTTG----ATTCCCGCCCGAA-GGACGCCGCAACCGGTTGG-GAGACGGATAGAATAGACAGGTGGGTACTCTGGCGGAACTGAA--------------TGTTCGCC--------------------------------ATCTTCCGTTG-GATGTT-----------GCC---CCTGTTG----------ACTGTCTCGTTTTCCGACCGTGGTATCGC-----------GA----GGCCC-GGACG------GGCTTCTCCGCCTCCTCCTGATA-------AGGCGGTA--------TTTCCGCGCAAGA---------------GTTGCTC----TTTGTGCGGGCGCAC---------GTTCTCACTACGTGGCCCTGTG---CATTTGAAGTGCTCGTGACACGCGTG--------ATGTTCTCGCT-GGAG-TGCTGGTGGTTCGCGGCGAGTAGATCGGTAACCCACCCGACCCCCAAGGAGTCTAACATGTATGCGAGTCAGTGGGTCTTGAATAAGCCCAGAGGCGCAATGAAAGCAAAGACCGGTAGGAG-----TACCGTGTCAAGCCGGGATTCTCCCGCTYT------GTGCGGGGGACGCACCGGCGACCCGTCCCG------TCCGATTCA----TCGGTGGGGCGGAGTCTGAGCATATACGTTGGGTCCCGAAAGGTGGCGAACTATACCCGGGCAGGACGAGGCCAGAGGAAACTCTGGTGGAGGTCCGCCGCGGTTCTGACGTGCAAATCGATCGCCAGACCTGGGTTTAGCGACGAAAGATCAATCGAGCCATCTA????????????????????????????????????????????????????????????????????????????????????????????????????????????????????????????????????????????????????????????????????????????????????????????????????????????????????????????????????????????????????????????????????????????????????????????????????????????????????????????????????????????????????????????????????????????????????????????????????????????????????????????????????????????????????????????????????????????????????????????????????????????????????????????????????????????????????????????????????????????????????????????????????????????????????????????????????????????????????????????????????????????????????????????????????????????????????????????????????????????????????????????????????????????????????????????????????????????????????????????????????????????????????????????????????????????????????????????????????????????????????????????????????????????????????????????????????????????????????????????????????????????????????????????????????????????????????????????GACTTTATATTTTTTATTTGGAATTTGATCAGCTATAGTAGGAATAGCTATAAGAATATTAATTCGAATTGAATTAGGTCAATCAGGTAGATTATTAAGGGATGATCATTTATATAATGTAATTGTTACTTCTCATGCATTTGTTATAATTTTTTTTATAGTGATACCTATTTTAATTGGGGGATTTGGAAATTGGTTGGTTCCTTTAATATTAGGTTGTCCAGATATAGCTTTTCCTCGTATAAATAATTTAAGATTTTGGATATTGCCCCCTTCTTTAATATTATTATTTATTTCTTCTTTAGTAGAAATAGGAGTAGGGGCTGGTTGGACTATTTATCCACCTTTAGCATCTTTGGATGGGCATTTTGGTAGATCAATAGATTTTGCTATTTTTTCTTTACATTTAGCAGGTGCATCGTCTATTATAGGAGCTATTAATTTTATTTCTACAATTATTAATATACGGTCTTGAAAGTTGTCTATAGATAAAATTCCTTTATTTGTTTGATCTGTGTTAATTACTGCTGTTTTATTATTATTGTCTTTACCTGTGTTAGCAGGGGCTATTACTATATTATTAACTGATCGAAATTTTAATACATCTTTTTTTGACCCAGCGGGGGGGGGAGATCCTATTTTATTTCAACATTTATTTTAGGAAGAGTACTGGTGGCAAAGCTCCACGAAAACAACTTGCAACGAAGGCTGCTCGCAAGAGTGCCCCTGCAACTGGGGGTGTGAAGAAGCCCCATCGTTACAGGCCTGGAACTGTAGCTTTGAGAGAGATCCGTCGTTATCAGAAATCTACCGAACTGCTGATCCGCAAATTGCCCTTTCAGCGTCTGGTGAGAGAAATTGCACAAGATTTCAAGACCGATCTCAGATTTCAGAGCTCGGCTGTTATGGCTCTGCAGGAGGCAAGCGAAGCTTATCTGGTCGGTCTGTTTGAGGACACCAACTTGTGTGCAATCCACGCCAAGAGA [6036 bp]
Acrobleps_hygrophilus ?????ATTAAAAATTTTGACCTACTAAAA----TTTATGTAAAGGTTAAA-ATGATCCGCCGATTTTTTATTATTACACCAAGTTCTTTAT-TAA-TTCATAAGTGAGATTAGT-TTTTAGTTAATTTAATAAATGTATATAGGAGGATTTAAACAATATATGTTATATA-AAATTGTTAATA----TAAATGTAAAAAAATACCTAAACCTATAATTGATAATTAACATTAA-ATCGCTTAGTTTTAAA-AAAATTAAACAATTATTATT--TAAAAATATTTTCAAAAACAATTTAAAACTAA-TTTTTAAATAATAATTA---AATTACAAATTTTTTAAA--ATCTCG?TTTTTAAAGAAATAATTTTAAATAAAATCTGCTCAATGATT--------TTAAATAGCCGCAAA----TATTTGTGCTAAGGTAGCATAATCATTAGTCTTTTAATTTAAGAATAGAATGAAAGATTTAACATTTTAATTTCTTTTTTT---AATTAAAATTTTTAAATTATATTAAATATAAAAATATATTTTTAAAATAAAAAGACGATAAGACCCTATTAAACTTTACTAAT-GTTAAGTTGGGGAAACTTATTAATAAAAATTTTAATACAATTATTT--TTAAAAATATTCTATTT-TAAATA---ATTATAATAAGTTACTATAGGGATAACAGCGCAATTAATTTTATAAGATCTTATTAAAAAATTA-GATTACGACCTCGATGTTGAATTATAAA-TACTATTTTAAGCAAAATTTAAATCAGTAAGTCTGTTCGACTTTTAAATTTATACA?????????????????????????????????????????????????????????????????????????????????????????????????????????????????????????????????????????????????????????????????????????????????????????????????????????????????????????????????????????????????????????????????????????????????????????????????????????????????????????????????????????????????????????????????????????????????????????????????????????????????????????????????????????????????????????????????????????????????????????????????????????????????????????????????????????????????????????????????????????????????????????????????????????????????????????????????????????????????????????????????????????????????????????????????????????????????????????????????????????????????????????????????????????????????????????????????????????????????????????????????????????????????????????????????????????????????????????????????????????????????????????????????????????????????????????????????????????????????????????????????????????????????????????????????????????????TGCTTCCATTAATCAAGAACGAAAGTTAGAGGAGCGAAGGCGATCAGATACCGCCCTAGTTCTAACCATAAACGATGCCAGCCAGCGATCCGGCTGTGTTCCTCAAATGACACGCCGGGCAGCTTCCGGGAAACCA-AAGCTTTTGGGTTCCGGGGGAAG?TTAAAGGAATTGACGGAAGCGCACCACAA-GGAGTGGATTTTGCGGCTCAATTTGACTCAACACGCGGAATCTTTCCCGATCCGGACACAAGAAGGATTGACAGATTAAGAGCTCTTTCTTGATTTTGTGAATG-GTGGTGCATGGTCGTTCTTAGTCGGTGGGATGACTTGTCTGCTTTATTGCGATAACGGGCGAGACTCTAGCCTGCTAAATAGACG--TTCCGATCTTA----------TCAGTCGGACG----------GTCTTCTTAGAGGGATAAGAGG---CGTTT-AGTCTCAAGAGACAGA--------------------------------TCGGGTCCGCACGCGTGATACATTGAAGGAATCAGCATGT--TCTTTCCCGGTCCGACAGGATTGGGTAACCATGTGAACCTCCTTCGTGCTGGGGATAGGGGCTTGAAA-TTATTCCCCTTGAACGAGGAACTCCCAGTAAGTGTGAGTCATC------------------TCCCTGCGCTTTGTACACACCGCCCGTCGCAACCACCGA-TGGATTTTTTAGTGAGGTCTTCGGACTGGCGCTCGATTTTGAC-------CTT----CGGGTTGA-----GGCGATGTGCCGGAAAGATGACCGAACTTGAGCATCTAGAGGATGTTAAAGTCGTAACAAGGCTGCTATCAATAAGCGGAGGAAAAGAAACCAACTGGGATTCCCTTAGTAGCGGCGAGCGAAACGGGATAAGTCCAGCACCGAATCCCGAGC--CTT-----GGCTCGGGAAATGTGGTGTTTAGGAGTGC-GCGTCTTGTGGTT---GATTC-GGCAGCAAGTCCCCCTGATCGGGGCTCCTC--GCCCAGAGTGGGTGCAAGGCCCATAGTTGCTGAGTCTCC--ATGGGAT-GTGCGCTCCTTGGAGTCGGGTTGCTTGAGAGTGCAACCCTAATCGGGTGGTAAACTCCACCTAAGACTAAATACGACCGTGAGACCGATAGCAAACAATTTGAAGAGAGAGTTCAAAAGTACGTGAAACTGTTCAGAGGTAAACGGGTGGGCCCTCGAAATCCT-GTGGCG-GGGAGATTCAGTGGGTCGGCGTGC-TGC------------------GGTTGTTAGTGCGG----TAACCATGAAGGGCCG-------------------------CTAGAACTGACCGACGGCGTGCTGG--CCTTCGCATTTG----ATTCCCGCCCGAA-GGACGCCGCAACCGGTTGG-GAGACGGATAGAATAGACAGGTGGGTACTCTGGCGGAACTGAA--------------TGTTCGCC--------------------------------ATCTTCCGTTG-GATGTT-----------GCC---CCTGTTG----------ACTGTCTCGTTTTCCGACCGTGGTATCGC-----------GA----GGCCC-GGACG------GGCTTCTCCGCCTCCTCCTGATA-------AGGCGGTA--------TTTCCGCGCAAGA---------------GTTGCTC----TTTGTGCGGGCGCAC---------GTTCTCACTACGTGGCCCTGTG---CATTTGAAGTGCTCGTGACACGCGTG--------ATGTTCTCGCT-GGAG-TGCTGGTGGTTCGCGGCGAGTAGATCGGTAACCCACCCGACCCCCAAGGAGTCTAACATGTATGCGAGTCAGTGGGTCTTGAATAAGCCCAGAGGCGCAATGAAAGCAAAGACCGGTAGGAG-----TACCGTGTCAAGCCGGGATTCTCCCGCCTT------GTGCGGGGGACGCACCGGCGACCCGTCCCG------TCCGATTCA----TCGGTGGGGCGGAGTCTGAGCATATACGTTGGGTCCCGAAAGGTGGCGAACTATACCCGGGCAGGACGAGGCCAGAGGAAACTCTGGTGGAGGTCCGCCGCGGTTCTGACGTGCAAATCGATCGCCAGACCTGGGTTTAGCGACGAAAGATCAATCGAGCCATCTA????????????????????????????????????????????????????????????????????????????????????????????????????????????????????????????????????????????????????????????????????????????????????????????????????????????????????????????????????????????????????????????????????????????????????????????????????????????????????????????????????????????????????????????????????????????????????????????????????????????????????????????????????????????????????????????????????????????????????????????????????????????????????????????????????????????????????????????????????????????????????????????????????????????????????????????????????????????????????????????????????????????????????????????????????????????????????????????????????????????????????????????????????????????????????????????????????????????????????????????????????????????????????????????????????????????????????????????????????????????????????????????????????????????????????????????????????????????????????????????????????????????????????????????????????????????????????????????GACTTTATATTTTTTATTTGGAATTTGATCAGCTATAGTAGGAATAGCTATAAGAATATTAATTCGAATTGAATTAGGTCAATCAGGTAGATTATTAAGAGATGATCATTTATATAATGTAATTGTTACTTCTCATGCATTTGTTATAATTTTTTTTATAGTGATACCTATTTTAATTGGGGGATTTGGAAATTGGTTAGTTCCTTTAATATTAGGTTGTCCAGATATAGCTTTTCCTCGTATAAATAATTTAAGATTTTGGATATTGCCTCCTTCTTTAATATTATTATTTATTTCTTCTTTAGTAGAAATAGGAGTAGGGGCTGGTTGGACTATTTATCCACCTTTAGCATCTTTAGATGGGCATTTTGGTAGATCAATAGATTTTGCTATTTTTTCTTTACATTTAGCAGGTGCATCATCTATTATAGGGGCTATTAATTTTATTTCTACAATTATTAATATACGGTCTTGAAAGTTGTCTATAGATAAAATTCCTTTATTTGTTTGATCTGTGTTAATTACTGCTGTTTTATTGTTATTATCTTTACCTGTATTAGCAGGGGCTATTACTATATTATTAACTGATCGAAATTTTAATACATCTTTTTTTGACCCAGCGGGGGGGGGAGATCCTATTTTATTTCAACATTTATTTTAGGAAGAGTACTGGTGGCAAAGCTCCACGAAAACAACTTGCAACGAAGGCTGCTCGCAAGAGTGCCCCTGCAACTGGGGGTGTGAAGAAGCCCCATCGTTACAGGCCTGGAACTGTAGCTTTGAGAGAGATCCGTCGTTATCAGAAATCTACCGAACTGCTGATCCGCAAATTGCCCTTTCAGCGTCTGGTGAGAGAAATTGCACAAGATTTCAAGACCGATCTCAGATTTCAGAGCTCGGCTGTTATGGCTCTGCAGGAGGCAAGCGAAGCTTATCTGGTCGGTCTGTTTGAGGACACCAACTTGTGTGCAATCCACGCCAAGAGA [6036 bp]
Anapisona_kethleyi ???????????????????????????????????????????????????????????????????????????????????????????????????????????????????????????????????????????????????????????????????????????????????????????????????????????????????????????????????????????????????????????????????????????????????????????????????????????????????????????????????????????????????????????????????????????????????????????????????????????????????????????????????????????????????????????????????????????????????????????????????????????????????????????????????????????????????????????????????????????????????????????????????????????????????????????????????????????????????????????????????????????????????????????????????????????????????????????????????????????????????????????????????????????????????????????????????????????????????????????????????????????????????????????????????????????????????????????????????????????????????????????????????????????????????????????????????????????????????????????????????????????????????????????????????????????????????????????????????????????????????????????????????????????????????????????????????????????????????????????????????????????????????????????????????????????????????????????????????????????????????????????????????????????????????????????????????????????????????????????????????????????????????????????????????????????????????????????????????????????????????????????????????????????????????????????????????????????????????????????????????????????????????????????????????????????????????????????????????????????????????????????????????????????????????????????????????????????????????????????????????????????????????????????????????????????????????????????????????????????????????????????????????????????????????????????????????????????????????????????????????????????????????????????????????????????????????????????TGTTTCCMTTAATCAAGAAMGAAAGTCAGAGGTTTGAAGACGATCAGATACCGTCCTAGTTCTGACCATAAACGATGCCAGCCAGCGATCCGGCTGCGTTTCTCAAACGACGCGCCGGGCAGCTTCCGGGAAACCA-AAGCCTTTGGGTTCCGGGGGGAG?TTAAAGGAATTGACGGAAGGGCA-CACAA-GGATTGGGTCCTGCGGCTTAATTTGACTCAACACGGGAAATCTCACTCGGTCCGGATTTAGGAAGGATTGACAGATTGAGAGCTCTTTCTTGATTCTAAAGGTG-GTGGTGCATGGCCGCTTGTAGTTCGTAGAGCGATTCGGCTGGTTGATTCCGATAACGAGCGTGACTCCTGCC?????????????????????????????????????????????????????????????????????????????????????????????????????????????????????????????????????????????????????????????????????????????????????????????????????????????????????????????????????????????????????????????????????????????????????????????????????????????????????????????????????????????????????????????????????????????????????????????????????????????????????????????????????????????????????????????????????????????????????????????????????????????????????????????????????????????????????????????????????????????????????????????????????????????????????????????????????????????????????????????????????????????????????????????????????????????????????????????????????????????????????????????????????????????????????????????????????????????????????????????????????????????????????????????????????????????????????????????????????????????????????????????????????????????????????????????????????????????????????????????????????????????????????????????????????????????????????????????????????????????????????????????????????????????????????????????????????????????????????????????????????????????????????????????????????????????????????????????????????????????????????????????????????????????????????????????????????????????????????????????????????????????????????????????????????????????????????????????????????????????????????????????????????????????????????????????????????????????????????????????????????????????????????????????????????????????????????????????????????CAAGGAGTCTAACATGTATGCGAGTCGTTGGGTCTCGAATAAGCCCATAGGCGCAGCGAAAGTGAAGCCTCGTGAAGAA---------GGCATGGCCGTGATCCGY--------------TTTAATCGGCGCAACGGCGACCTGTTCCGATGTCGGTCTTCGGA----TCGGCGGAGCGGAGTCTGAGCATACACGTTGGGACCCGATAGATGGTGAACTATGCCCGGGCAGGACGAAGCCAGAGGAAACTCTGGTGGAGGTCCGCAGCGGTTCTGACGTGCAAATCGATCGTCAGACCCGGGTCTAGGGGCGACAGACTTATCGAATCATCTA????????????????????????????????????????????????????????????????????????????????????????????????????????????????????????????????????????????????????????????????????????????????????????????????????????????????????????????????????????????????????????????????????????????????????????????????????????????????????????????????????????????????????????????????????????????????????????????????????????????????????????????????????????????????????????????????????????????????????????????????????????????????????????????????????????????????????????????????????????????????????????????????????????????????????????????????????????????????????????????????????????????????????????????????????????????????????????????????????????????????????????????????????????????????????????????????????????????????????????????????????????????????????????????????????????????????????????????????????????????????????????????????????????????????????????????????????????????????????????????????????????????????????????????????????????????????????????????AACTTTATATTTTTTATTTGGATCTTGAGCAGCTATAATTGGAACAGCTATAAGAGTATTAATTCGAATTGAATTAGGGCAACCAGGAAGTTTTATTGGAGATGATCAATTATACAATGTTGTGGTGACTTCTCATGCATTTATCATAATTTTTTTTATAGTTATACCAATTTTGATTGGAGGTTTTGGAAATTGATTGGTTCCTTTAATATTAGGATGTCCTGATATGGCTTTTCCTCGAATAAATAATTTAAGATTTTGATTATTACCCCCTTCTTTGTTTATATTATTTATTTCTTCTATGGTGGAAATAGGTGTAGGAGCAGGATGAACATTATATCCTCCTTTATCTTCTTTGGAAGGACATTCAGGTCTTTCTGTTGATTTTGCTATTTTTTCTTTACATTTAGCAGGAGCTTCTTCTATTATAGGAGCTATTAATTTTATTTGTACAATTTTAAATATACGAATGAATGGAATAAGAATAGATAAAATACCTTTATTTGTATGGTCTGTTTTTATTACGGCTATTTTGTTATTATTATCTTTACCTGTATTAGCAGGGGCTATTACTATATTATTGACTGATCGAAATTTTAATACTTCTTTTTTTGATCCATCAGGAGGGGGTGATCCAATTTTATTTCAACATTTGTTTTAGGAAGAGTACCGGTGGAAAAGCTCCCCGAAAGCAGTTGGCCACCAAGGCCGCTCGTAAGAGCGCCCCTGCCACCGGGGGTGTGAARAAGCCCCAYMGATACAGGCCCGGTACCGTCGCTCTCCGWGAGATCCGTCGWTACCAGAAGTCCACCGAGCTCCTGATCCGCAAACTTCCCTTTCAACGCTTGGTGAGGGAGATTGCCCAGGATTTCAAGACCGATCTGCGCTTCCAGAGTTCGGCTGTCATGGCTCTTCAGGAGGCCAGCGAAGCCTACTTGGTCGGTCTTTTCGAAGACACCAACTTGTGCGCCATCCACGCCAAGAGA [6036 bp]
Anapistula_choojaii ??????????????????????????????????????????????????????????????????????????????????????????????????????????????????????????????????????????????????????????????????????????????????????????????????????????????????????????????????????????????????????????????????????????????????????????????????????????????????????????????????????????????????????????????????????????????????????????????????????????????????????????????????????????????????????????????????????????????????????????????????????????????????????????????????????????????????????????????????????????????????????????????????????????????????????????????????????????????????????????????????????????????????????????????????????????????????????????????????????????????????????????????????????????????????????????????????????????????????????????????????????????????????????????????AAGAMTAAGCCATGCATGCCTAAGTACTTGCGAAAAGAGAGTGAAACCGCAAATGGCTCATTACAACAGCCGCAATCTGACGGGCGAAGGCGACACCCAGGTGGATATCCCTGGCAATCCTAGAGCTAATACATGCACCAAGTCTCCGACCCCTCGC------GGGGGACGAGCGCAGTTATTGGA-CCAAAACCGACGCGGACTC---CGGTCCGCAG-----------------ATCGAACCTGTCGGTCGACTCCCGGTAACGTCGGGCCGATCGCACGGGCATTA-GTCCCGGCGACGGGTCCGCCGAGTGTCTGCCTTATCAACTGTCGACGGCGGTGGCGTGGCCCGCCGTGGTTGCCACGGGTGACGGGGAATCAGGGTTTGATTCCGGAGAGGGAGCCTGAGAAACGGCTACCACATCCAAGGAAGGCAGCAGGCGCGCAAATTACCCACTCCCGGCACGGGGAGGTAGTGACGAGTTGTAACGATACGGGACTCTGTCGAGACCCCGTGATCGGAATGAGGGCAAAGCAAAGAAGT-CCTCGACGAACGACGAGAGAACAAGCCTAGTGCCAGCACTCGCGGTAAGACTAGCTCTCGTGGCGTATATTAGAGTTGTTGCGGTTAAAAGGCTCGTAGTTGGATCTGAGTTGCCG-GCCGGCGGACCGCCCC------------CAGGGCGG-------ACACCGTCGCGC--CGGGACCCCTCGGCGCCGGGCGCGCGGGTTGATCTTAACCGGTTGACCCTGCGCGTT-CCGGCGACGGTACTTTGAGGAAATTGGAGTGCTCAAAGCGGGC------TAGAGGCCCGGACACGTTTGCATGGAATAACTGAACAGGACCTCGGTTCTG-TTTTGTTGGTTTTG---AAGGTCTGAGGAAATGATTAAGAGGAACAGCCGGGGGCATTCGTATTGCGGGGCTAGGGGTGAAAT???????????????????????????????????????????????????????????????????????????????????????????????????????????????????????????????????????????????????????????????????????????????????????????CCTGAAGGCATTGACGGATGGGCACTACAATGGCGTGGAGCTTGCGGCTCAATTTGACTCAACGCGCGAAAGCTTATCAGGCCCGGACACTGGAAGGATTGACAGATTGACGGCTCTTTCTTGATTCTGTGAGGA-GTGGCGCATGGCCGTACCGAGTTCGTGGAGCGATCTGTCTGGTTAATTCCGCTAACGAACGAGACACTGACCTACCAAATAGGCG--TCTCGACCCAC----------AGGGTCGGAGG--------CGGTCTTCTTAGAGGGATCACCCGGCCGACCA-AGCCGGGGGAGACAGTGCAATTACAGGTCTGGAATGCTC-TCAGATGTCCTGAGCCGCACGCGAGCTACATTGAAGGAGGAAGCGGGCGGATTCGCCCCGGCCGAGGGGTCGGGGGAACCGAGATAAACTCCTTCGTGATGGGGATCGGAGATTGTAA-TTGTTCCCCTTGAACGAGGAATGCCTAGTATGGGCGGGTCACGAGCCCG-CGCCGAATAAGTCACTGCCCATTGTCCACATCGCCCGTCGATCGTTTCGATGGAGCGGGCGAGCGAGGTCTTCGGACTGGCGGTCGG-AGGGTTTCCCGTTCGC----GGGGGCCC-----GCCGTCTCGTCGGAAAGTCGACCGAACTCGTCCGCTTAGAGAACCGGCAAGTCGTAACA??????????????????????????????????????????????????????????????????????????????????????????????????????????????????????????????????????????????????????????????????????????????????????????????????????????????????????????????????????????????????????????????????????????????????????????????????????????????????????????????????????????????????????????????????????????????????????????????????????????????????????????????????????????????????????????????????????????????????????????????????????????????????????????????????????????????????????????????????????????????????????????????????????????????????????????????????????????????????????????????????????????????????????????????????????????????????????????????????????????????????????????????????????????????????????????????????????????????????????????????????????????????????????????????????????????????????????????????????????????????????????????????????????????????????????????????????????????????????????????????????????????????????????????????????????????????????????????????????????????????????????????????????????????????????????????????????????????????????????????????????????????????????????????????????????????????????????????????????????????????????????????????????????????????????????????????????????????????????????????????????????????????????????????????????????????????????????????????????????????????????????????????????????????????????????????????????????????????????????????????????????????????????????????????????????????????????????????????????????????????????????????????????????????????????????????????????????????????????????????????????????????????????????????????????????????????????????????????????????????????????????????????????????????????????????????????????????????????????????????????????????????????????????????????????????????????????????????????????????????????????????????????????????????????????????????????????????????????????????????????????????????????????????????????????????????????????????????????????????????????????????????????????????????????????????????????????????????????????????????????????????????????????????????????????????????????????????????????????????????????????????????????????????????????????????????????????????????????????????????????????????????????????????????????????????????????????????????????????????????????????????????????????????????????????????????????????????????????????TACTTTATATCTGATTATGGGGTTTTGGTCTGCTATATTAGGTATGGCTATAAGTTTGATTGTTCGGATTGAATTGAGACAAGCGGGGGGCTGGTTTGGGGATGATCAATTATATAATGTTATTGTTACTGCTCATGCTTTTGTTATGATTTTTTTTGTAGTCATACCTATTATAATTGGTGGTTTTGGGAATTGATTAATTCCTTTGATGTTGGGAGCTCCTGATATGGCTTTTCCTCGAATAAATAATTTGAGATTTTGATTGTTACCTCCTTCTTTTATATTTTTAATATTTTCTTCTGTTGCGGATGTGGGGGCTGGCACAGGCTGAACTATTTATCCTCCTTTGTCTTCTTTGAGTGGGCATTTTGGGGTTTCTGTTGATTTTGTAATTTTTTCTTTACATTTGGCTGGTGTTTCTTCTATTATGGGGGCTATTAACTTTATTTCTACTGTTTTAAATATGCGTTTGTATGGGGTTTATATGGATAGGGTTAGATTATTTGTTTGATCTGTATTTATTACTGCTTTGTTGTTATTATTGTCTTTACCTGTTTTGGCTGGGGCTATTACTATATTGTTAGTGGATCGAAATTTTAATGGGTCTTTTTTTGATCCAGCTGGGGGTGGGGATCCTATTTTATTTCAA?????????CAGGAAAAGCACAGGAGGCAAGGCGCCTCGTAAACAGCTGGCCACCAAGGCAGCTCGCAAGAGCGCGCCGGCCACCGGTGGCGTCAAGAAGCCTCACCGCTACAGGCCCGGCACCGTGGCCCTGAGGGAGATCAGGCGTTACCAAAAGTCCACCGAGCTTCTCATCAGGAAGCTTCCGTTCCAGCGGCTGGTGCGCGAGATTGCCCAGGACTTCAAGACCGATCTCCGCTTCCAGAGCTCGGCCGTCATGGCTCTTCAGGAAGCCAGCGAGGCTTACTTGGTGGGTCTCTTCGAAGACACCAACCTGTGCGCCATCCACGCCAAGCGM [6036 bp]
Coddingtonia_euryopoides ?????ATTTATAGTATTTACTTAATAGTATATTTGTAACCAAAATAAATT-TATTTCCGCCTATTTA--TATTTTCCACCAAGGTCTTTTTATAA-TTCATAATTGAGAATAAA-TTTTAGTTAGTT-TTAAATTTTATATAGGAGGATGTACACA-AATTTTTAAAATT-AAGGTGTTAATAA---TTTACGTAAAATCTTACCTAAACCTCTACAGAATAAATAACCTAAAAATCTCTTAGTTTCAA--TTTATTTAAAAATTTGTAAATTAAATRTTACAATCAATTACCATTGATCACTAA-AAATTTAATATTTAAAA---ATTTTCAAAATTATTATAA-ATATCT?TTTTTACAGAATTTATTATAAATATAACCTGCTAACTGATKA-----TTTTTAACAGCTGCAAT--TGATTTTGTACTAAGGTAGCATAATCATTAGTCTCCTAATTAGAGTCCAGAATGAAAGGTATAACATTTTAAAAKCTTTTTTT---TATAAGACTTTTGAATTTACATTAAAGGTTAAAATTCCTTTATTTTATTGAAAGACGACAAGACCCTATTGAACTTTACTTAA-GTTTAACTGGGGAAGTTAATTAAATATCATTTTAMCATAKATTACT----ATTAAAGAACCAATA-TAATTGMATATTAGAATAAGTTACCATAGGGATAACAGGGTAATTAATTTTTGAAGATCTTATATAAAAATTA-GTTTGCGACCTCGATGTTGAATTATTAT--CCTTTTAAATGCAATAATTTAAATAGTAAGTCTGTTCYACTTTTAAATTTTTACA?????????????????????????????????????????????????????????????????????????????????????????????????????????????????????????????????????????????????????????????????????????????????????????????????????????????????????????????????????????????????????????????????????????????????????????????????????????????????????????????????????????????????????????????????????????????????????????????????????????????????????????????????????????????????????????????????????????????????????????????????????????????????????????????????????????????????????????????????????????????????????????????????????????????????????????????????????????????????????????????????????????????????????????????????????????????????????????????????????????????????????????????????????????????????????????????????????????????????????????????????????????????????????????????????????????????????????????????????????????????????????????????????????????????????????????????????????????????????????????????????????????????????????????????????????????????????????????????????????????????????????????CAGATACCGCCCTAGTTCTGACCGTAAACTATGACAGCCAGCGATCCGACACCGTTCCTCAAATGACACGTCGGGAAACTTCCGGGAAACCACAAGCTTTTGGTTTCCGGGGGAAG?TTAAAGGAATTGGCGGAAGGGCACCACCA-GGAATGGAGTCTGCGGCTTAATTTGACTCAACACGGGAAAACTTACCTGGCCCGGACACGGGAAGGATTGACAGATTAATAGCCCTTTCTTGATTCCGTGGGTG-GTGGTGCATGGCCGTTCTTAGTTCGTGGAGCGATTTGTCTGGTTAATTCCGTTAACGAACGAGACTCTAGCCTATTAACTAGACG--ACCGGATCCAA---------TGCGATCCGGCGCC---CAAATTTCTTCTTAGAGGGACAAGCGG---CTCTC-AGCCGCACGAAAAGGA--------------------------------CCGGGGCCGCACGCGCACTACATTGAAGGAGTCAGCGTGT--GTTCTCCCCGTCCGATACGACAGGGTAACCCGTTGAACCTCCTTCGTGCTTGGGACAGGGACTTGAAA-CTGTGACCCTCTAACGAGGAATTCCCAGTAAGCGCGAGTCATTAGCTCG-TGCTGATTAAGTCCCTGCCCTTTGCACACACCGCCCGTCGCTACTACCGATTGGATGGCTCGGTGAGGCCTTCCGACCGGCATTCCT-GATCGA-------TTC----CTG--TGA-----CGGTGCTTGCGGGGAAAAAGCCCTAACCCGGTCATTTAGAGGAAGTAAAAGTCGTAACAAGGTTTCC??????????????????????????????????????????????????????????????????????????????????????????????????????????????????????????????????????????????????????????????????????????????????????????????????????????????????????????????????????????????????????????????????????????????????????????????????????????????????????????????????????????????????????????????????????????????????????????????????????????????????????????????????????????????????????????????????????????????????????????????????????????????????????????????????????????????????????????????????????????????????????????????????????????????????????????????????????????????????????????????????????????????????????????????????????????????????????????????????????????????????????????????????????????????????????????????????????????????????????????????????????????????????????????????????????????????????????????????????????????????????????????????????????????????????????????????????????????????????????????????????????????????????????????????????????????????????????????????????????????????????????????????????????????????????????????????????????????????????????????????????????????????????????????????????????????????????????????????????????????????????????????????????????????????????????????????????????????????????????????????????????????????????????????????????????????????????????????????????????????????????????????????????????????????????????????????????????????????????????????????????????????????????????????????????????????????????????????????????????????????????????????????????????????????????????????????????????????????????????????????????????????????????????????????????????????????????????????????????????????????????????????????????????????????????????????????????????????????????????????????????????????????????????????????????????????????????????????????????????????????????????????????????????????????????????????????????????????????????????????????????????????????????????????????????????????????????????????????????????????????????????????????????????????????????????????????????????????????????????????????????????????????????????????????????????????????????????????????????????????????????????????????????????????????????????????????????????????????????????????????????????????????????????????????????????????????????????????????????????????????????????????????????????????????????????????????????????????GACATTATATTTGATTTTTGGAACTTGGGCAGGAATAGTAGGAACTGCTATAAGGGTGTTAATTCGAATTGAGTTAGGTCAACCAGGAAGATTTTTAGGTGATGATCAAGTTTATAATGTAGTAGTTACTGCTCATGCTTTTGTTATAATTTTTTTTATAGTAATACCTATTTTRATTGGGGGGTTTGGAAATTGATTAGTCCCTTTAATATTAGGAGCTCCAGATATAGCATTTCCACGAATAAATAATTTAAGATTTTGATTATTRCCTCCATCTTTATTTTTATTATTTATTTCATCAATAGTAGAGATGGGAGTTGGGGCGGGGTGAACTGTTTAYCCTCCTTTAGCTGGATTAGARGGACATTCAGGAGGAGCTGTAGATTTTGCTATTTTTTCTTTACATTTAGCTGGTGCGTCTTCAATTATAGGRGCTGTTAATTTTATTTCTACTATTATTAATATRCGAAGAGAAGGAATAAGGATAGAAAAAGTTCCTTTATTTGTRTGATCTGTTTTAATTACTGCAGTTTTRTTATTATTATCTCTTCCTGTGTTAGCAGGAGCAATTACTATATTATTAACAGATCGAAATTTTAATACTTCATTTTTNNNNNNNNNNNNNNNNNNNNNNNNNNNNNNNNNNNNNNNNNNNNNNTCGTAAGAGTACCGGAGGCAAAGCCCCCAGGAAGCAGTTGGCCACCAAGGCTGCTCGTAAGAGCGCCCCTGCCACCGGTGGTGTTAAGAAACCCCACAGATACAGGCCTGGTACTGTGGCTYTGAGAGAAATCCGTCGTTACCAAAAATCGACTGAGCTGTTGATCAGGAAATTGCCTTTCCAACGCTTGGTTAGAGAGATCGCTCAGGATTTCAAGACTGATCTGCGTTTCCAGAGCTCAGCTGTTATGGCTYTGCAGGAAGCCAGTGAAGCTTACCTTGTCGGTTTGTTTGAGGACACTAACTTGTGCGCTATTCACGCCAAGCGA [6036 bp]
Conculus_ANAP_001_THAI ?????ATATAAAAAATTTACCTACTAATAAAT-TTTTTTTAAAGGTTAAA-ATTTTCCGCCGATTTAATTTTTTTACACCAAGTTCTTAAT-TAA-TGCATAATGGAGCATATT-TGTGAGTAAATATTAAAACTTTTTATAGGAGGATGTAAACAATTAATTTTAAAATAATTTTGATAATA----ATATTATAAAAACTTACCTAAACCTATACGGAATATTTTACAATTA-ATCTCTTTGATTAAAG-ATTATTTATTTAAAATTT----GAAAACAATAATAGTTTACAATTTAATACTA?????????????????????????????????????????????????TTCTTAAAGAGATAATTTTAAGTATAATCTGCTCAATGAA---------TTAAATAGCCGC-------TAATAGTGCTAAGGTAGCATAATCACTCGTCTATTAATTTTAGACTAGAATGAATGATTTAACATTTTAATTTAAATATTA---ATTTTAAACATTTAAATTTTATTAAATATTAAAATATATTTATATTTTAAATAGACGATAAGACCCTATTGAACTTTACTATA-GTTAAGTTGGGGAAACTTATTAAATATAATTTTAATATTCGTTTAT--TAAAAGAAA-TCTATTA-AAAATA---AAT-TTATAAGTTACCATAGGGATAACAGCGCTATTATTCTTTAAAGATCTTATTAATAGAATA-GATTACGACCTCGATGTTGAATTATTTT--TCTTTTATAAGTATAAATATAAAAA???????????????????????????????????????????????????????????????????????????????????????????????????????????????????????????????????????????????????????????????????????????????????????????????????????????????????????????????????????????????????????????????????????????????????????????????????????????????????????????????????????????????????????????????????????????????????????????????????????????????????????????????????????????????????????????????????????????????????????????????????????????????????????????????????????????????????????????????????????????????????????????????????????????????????????????????????????????????????????????????????????????????????????????????????????????????????????????????????????????????????????????????????????????????????????????????????????????????????????????????????????????????????????????????????????????????????????????????????????????????????????????????????????????????????????????????????????????????????????????????????????????????????????????????????????????????????????????????????????????????????????????????????????????????????????????????????????????????????????????????????????????????????????????????????????????????????????????????????????????????????????????????????????????????????????????????TWTGACTCAACACACGCGATCGCACCCGGCCAGGACACGGGAAGGATTGACAGACTGAGAGCTCTTTCTCGATTCTGTGGGCGAGTGGTGCATGGCCATTCATAGTTCGTAGAGCGATTCGTCTGGTCTATTCCGATAACGAGCGAGACTCTAGCCTGCTAAATAGACG--CGCCGATCGATC--------TCGCGTCGGCCGCGGAGAAAAACTCTTCTTAGAGGGACAGGCGG---CATCT-AGCCGCACGAAAGGGA--------------------------------TCGGGGCCGCACGCGCGATACATTGAAGGACCCAGCACGC-GCCGCTCCCGGTCCGACGGGACCGGGCAATCCCACGAACCTCCTTCGTGCTGGGGATTGAAGACTGCAA-TTTCTCTTCATGAACGAGGAATTCCTAGTAAGCGCGAGTCATCAGCTCGCTGTTGATTACGTCCCTGGCCCTTGTACACACCGCCCGTCGCTGATAGCAATTGAAACGTCCAGTGAGATCTTCGGACCGGCCCCTCG-GGGCGC-------CGC----GAGGCGCC-----CCGTCCGCGCTGGAAAGACGACCAAACTTGACCTTTTAGAGGTATCAAAAGTCGTAACAAGGCTTCC??????????????????????????????????????????????????????????????????????????????????????????????????????????????????????????????????????????????????????????????????????????????????????????????????????????????????????????????????????????????????????????????????????????????????????????????????????????????????????????????????????????????????????????????????????????????????????????????????????????????????????????????????????????????????????????????????????????????????????????????????????????????????????????????????????????????????????????????????????????????????????????????????????????????????????????????????????????????????????????????????????????????????????????????????????????????????????????????????????????????????????????????????????????????????????????????????????????????????????????????????????????????????????????????????????????????????????????????????????????????????????????????????????????????????????????????????????????????????????????????????????????????????????????????????????????????????????????????????????????????????????????????????????????????????????????????????????????????????????????????????????????????????????????????????????????????????????????????????????????????????????????????????????????????????????????????????????????????????????????????????????????????????????????????????????????????????????????????????????????????????????????????????????????????????????????????????????????????????????????????????????????????????????????????????????????????????????????????????????????????????????????????????????????????????????????????????????????????????????????????????????????????????????????????????????????????????????????????????????????????????????????????????????????????????????????????????????????????????????????????????????????????????????????????????????????????????????????????????????????????????????????????????????????????????????????????????????????????????????????????????????????????????????????????????????????????????????????????????????????????????????????????????????????????????????????????????????????????????????????????????????????????????????????????????????????????????????????????????????????????????????????????????????????????????????????????????????????????????????????????????????????????????????????????????????????????????????????????????????????????????????????????????????????????????????????????????????????AACTTTATATTTTTTATTTGGGTCTTGATCAGCTATAATTGGAATAGGAATAAGAATATTAATTCGAATTGAATTAGGCCAAGTTGGGAGATTTTTAGGTGATGATCATTTATATAATGTAATTGTAACTGGGCATGCTTTTATTATGATTTTTTTTATAGTAATACCAATTTTAATTGGTGGATTTGGAAATTGATTAGTTCCTTTAATATTAGGAAGTCCTGATATGGCTTTCCCTCGGTTAAATAATTTAAGATTTTGATTATTACCMCCTTCTTTATTTATATTATTATTATCTTCTATAGTTGGAATAGGAGTGGGAGCTGGATGAACTTTATATCCTCCATTATCTGCCCTGGAAGGGCATATAGAATTTTCAGTAGATTTTTCTATTTTTTCTTTACATTTAGCTGGTGTTTCATCTATTTTAGGGGCTATTAATTTTATTTGTACTATTATAAATATACGAGGTGAAGGAATAATTTTAAGAAAAATTCCTTTATTTGTTTGATCCGTTTTTATTACGGCTATTTTATTATTATTGTCTCTTCCTGTTTTAGCAGGGGCTATTACTATATTATTAACTGATCGAAATTTTAATACTTCTTTTTTTGACCCTTCAGGGGGGGGGGATCCTGTTCTTTTTCNNNNNNNNNNNTCGTAAGAGTACTGGTGGCAAGGCCCCTCGCAAGCAGCTGGCCACAAAGGCCGCTCGTAAGAGTGCCCCCGCCACTGGTGGTGTGAAGAAGCCCCATCGCTACAGGCCCGGAACTGTCGCTCTGAGAGAGATCCGTCGTTACCAGAAGTCCACTGAGCTKCTGATTCGCAAGYTGCCCTTCCAACGTTTGGTCAGGGAAATCGCACAGGACTTCAAGACTGATCTGCGCTTCCAGAGCTCYGCCGTGATGGCYCTCCAGGAGGCCAGCGAGGCCTACCTCGTCGGCTTGTTCGAGGACACCAACTTGTGCGCCATTCACGCCAAGAGA [6036 bp]
Crassanapis_chilensis ????????????????????????????????????????????????????????????????????????????????????????????????????????????????????????????????????????????????????????????????????????????????????????????????????????????????????????????????????????????????????????????????????????????????????????????????????????????????????????????????????????????????????????????????????????????????????????????????????????????????????????????????????????????????????????????????????????????????????????????????????????????????????????????????????????????????????????????????????????????????????????????????????????????????????????????????????????????????????????????????????????????????????????????????????????????????????????????????????????????????????????????????????????????????????????????????????????????????????????????????????????????????????????????????????????????????????????????????????????????????????????????????????????????????????????????????????????????????????????????????????????????????????????????????????????????????????????????????????????????????????????????????????????????????????????????????????????????????????????????????????????????????????????????????????????????????????????????????????????????????????????????????????????????????????????????????????????????????????????????????????????????????????????????????????????????????????????????????????????????????????????????????????????????????????????????????????????????????????????????????????????????????????????????????????????????????????????????????????????????????????????????????????????????????????????????????????????????????????????????????????????????????????????????????????????????????????????????????????????????????????????????????????????????????????????????????????????????????????????????????????????????????????????????????????????????????????????????????????????????????????????????????????????????????????????????????????????????????????????????????????????????????????????????????????????????????????????????TTAAAGGAATTGACGGAAGGGCACCACCA-GGCTTGGGGCCTGCGGCTTAATTTGACTCAACACGGGACAGTCTACCCGGTCCGGACGCAGGAAGGATTGACAGATTAAGAGCTCTTTCTTGATTCTGCGGGAG-GTGGTGCATGGCCGTTTTTAGTTGGTGGAGCGATTTGTCTGGTTTATTCCGATAACGAGCGAGATCCTAGCCTACTAAATAGACG--TTCCCTTCCTT----------CCCGAGGGACG----------CTCTTCTTAGAGGGACAAGCGG---CGACC-AGCCGCGCGAGACAGG--------------------------------TCGGGGCCGCACGCGCGCCACATTGAAGGGATCAGCGTGT--GCTTTCCCGCCCCGACAGGGGTGGGTAACCCGGTGAACCCCCTTCGTGCTGGGGATTGGTTTTTGGAA-TTGTCGGCCATGAACGAGGAATGCCCAGTAAGCGCGGGTCACTACCCCG-TGCTGATTACGTCCCTGCCCTTTGTGCACACCGCCCGTCGCTGCTACCGA-TGAATGATTTAGTGAGGTCCTTGGACTGGCGCTCGG-ACTGGC-------CTC----CGGGCCGG-----GCCGCCGTGCCGGAAAGAAGTCCAAACTTGATTATTTAGAGGAAGCAAAAGTCGTAACAAGGTCTCC????????????????????????????????????????????????????????????????????????????????????????????????????????????????????????????????????????????????????????????????????????????????????????????????????????????????????????????????????????????????????????????????????????????????????????????????????????????????????????????????????????????????????????????????????????????????????????????????????????????????????????????????????????????????????????????????????????????????????????????????????????????????????????????????????????????????????????????????????????????????????????????????????????????????????????????????????????????????????????????????????????????????????????????????????????????????????????????????????????????????????????????????????????????????????????????????????????????????????????????????????????????????????????????????????????????????????????????????????????????????????????????????????????????????????????????????????????????????????????????????????????????????????????????????????????????????????????????????CAAGGAGTCTAACATGTGTGCGAGTCAGTGGGTCTCGTACAAGCCCAGAGGCGCAACGAAAGCAAGGGCCGGACTC-------GTGTCGGCCGAGCTGGGATCCCCCGATCCCTC----GCGGCGGGGGCGCACCAGCGACCCGCCGTC------TCCGATTCA----TCGGTCAGGCGGAGTCTGAGCACACACGTTGGGACCCGAAAGATGGTGAACTATGCCCGGTCGGGACGAAGCCAGAGGAAACTCTGGTGGAGGTCCGCAGCGGTTCTGACGTGCAAATCGATCGTCAGAACTGGGTTTAGGTGCGAAAGACTAATCGAACCATCTA??????????????????????????????????????????????????????????????????????????????????????????????????????????????????????????????????????????????????????????????????????????????????????????????????????????????????????????????????????????????????????????????????????????????????????????????????????????????????????????????????????????????????????????????????????????????????????????????????????????????????????????????????????????????????????????????????????????????????????????????????????????????????????????????????????????????????????????????????????????????????????????????????????????????????????????????????????????????????????????????????????????????????????????????????????????????????????????????????????????????????????????????????????????????????????????????????????????????????????????????????????????????????????????????????????????????????????????????????????????????????????????????????????????????????????????????????????????????????????????????????????????????????????????????????????????????????????????????????????????????????????????????????????????????????????????????????????????????????????????????????????????????????????????????????????????????????????????????????????????????????????????????????????????????????????????????????????????????????????????????????????????????????????????????????????????????????????????????????????????????????????????????????????????????????????????????????????????????????????????????????????????????????????????????????????????????????????????????????????????????????????????????????????????????????????????????????????????????????????????????????????????????????????????????????????????????????????????????????????????????TAGGAAAAGTACCGGTGGCAAAGCCCCGAGAAAACAGCTGGCTACCAAGGCCGCTCGGAAGAGTGCTCCAGCCACAGGAGGTGTGAAAAAACCCCATCGTTACAGACCCGGAACCGTGGCTTTGAGAGAGATCCGTCGTTACCAGAAGTCTACTGAACTTCTGATCCGCAAATTGCCCTTCCAGCGATTGGTGCGAGAGATCGCACAGGACTTCAAGACTGACCTCCGCTTCCAGAGTTCCGCCGTCATGGCTCTGCAAGAGGCCAGCGAGGCTTACCTTGTAGGTCTGTTCGAGGACACCAACCTGTGCGCAATTCACGCCAAGAGG [6036 bp]
Crassignatha_seeliam ???????????????????????????????????????????????????????????????????????????????????????????????????????????????????????????????????????????????????????????????????????????????????????????????????????????????????????????????????????????????????????????????????????????????????????????????????????????????????????????????????????????????????????????????????????????????????????????????????????????????????????????????????????????????????????????????????????????????????????????????????????????????????????????????????????????????????????????????????????????????????????????????????????????????????????????????????????????????????????????????????????????????????????????????????????????????????????????????????????????????????????????????????????????????????????????????????????????????????????????????????????????????????????????????????????????????????????????????????????????????????????????????????????????????????????????????????????????????????????????????????????????????????????????????????????????????????????????????????????????????????????????????????????????????????????????????????????????????????????????????????????????????????????????????????????????????????????????????????????????????????????????????????????????????????????????????????????????????????????????????????????????????????????????????????????????????????????????????????????????????????????????????????????????????????????????????????????????????????????????????????????????????????????????????????????????????????????????????????????????????????????????????????????????????????????????????????????????????????????????????????????????????????????????????????????????????????????????????????????????????????????????????????????????????????????????????????????????????????????????????????????????????????????????????????????????????????????????TGTTTCCATTAATCAAGAACGAAAGTTAGAGGTTCGAAGGCGATCAGATACCGCCCTAGTTCTAACCATAAACGATGCCAGCCAGCGATCCGGCTGCGTTCCTCAAATGACGCGCCGGGCAGCTTCCGGGAAACCA-AAGCCTTTGGGTTCCGGGGGAAGCTTAAAGGAATTGACGGAAGGGCA-CACAA-GGATTGGAGCCTGCGGCTTAATTTGACTCAACACGGGAAAGCTCACCCGAACCGGACACAAGAAGGATTGACAGATTAAGAGCTCTTTCTTGATTTTGTGGGTG-GTGGTGCATGGCCGCTCTTAGTTGGTGGAGCGATTTGTCTGGTTCATTCCGATAACGAACGAGATTCCAGCCTGCTAAATAGACG--TCCCGGTCCTC----------CCAGCCGGACG----------GTCTTCTTAGAGGGACAGGCGG---CATAG-AGTCGCACGAAGCGGAGCAATAGCAGGTCTGTGATGCCCTTTAGATGTCCGGGGCCGCACGCGCGCTACATTGAAGGACTCAGCGTGT--ACTCTCCCTGCCCGACAGGGCCGGGTAACCCGTTGAAACTCCTTCGTGCTGGGGATAGGCGACTGTAA-TTACCG-CCTTGAACGAGGAATTCCCAGTAAGCGCGAGTCATCAGCTCG-TGCTGATTACGTCCCTGGCCTTTGTCCACACCGCCCGTCGCTACAACCGATTGAATGATTTAGTGAGGTCTTCGGACTGGCTCTCGG-ACTGGC-------CTC----CGGGTCGG-----GCCGGCGTGCCGGAAAGATGACCAAACTTGATTATTTAGAGGATGTAAAAGTCGTAACAAGGTTGTC????????????????????????????????????????????????????????????????????????????????????????????????????????????????????????????????????????????????????????????????????????????????????????????????????????????????????????????????????????????????????????????????????????????????????????????????????????????????????????????????????????????????????????????????????????????????????????????????????????????????????????????????????????????????????????????????????????????????????????????????????????????????????????????????????????????????????????????????????????????????????????????????????????????????????????????????????????????????????????????????????????????????????????????????????????????????????????????????????????????????????????????????????????????????????????????????????????????????????????????????????????????????????????????????????????????????????????????????????????????????????????????????????????????????????????????????????????????????????????????????????????????????????????????????????????????????????????????????CAAGGAGTCTAACATGTGTGCGAGTCAGTGGGACTCGATTAAGCCCAGAGGCGCAATGAAAGCAAAGGCG-------------CCCGTCGCCGAGCCGAGATCCCCCGTCCCACG----AAGGCGGGGGCGCACCGGCGCCCTTCCCCG------TCCGGCTCTGTT-TCGGTGGGGAAGAGGTGGAGCACACACGTTGGGGCCCGAAAGGTGGTGACCTATGCCCGGACAGGACGAGGCCAGAGGAAACTCTGGTGGAGGTCCGCAGC?????????????????????????????????????????????????????????????????????????????????????????????????????????????????????????????????????????????????????????????????????????????????????????????????????????????????????????????????????????????????????????????????????????????????????????????????????????????????????????????????????????????????????????????????????????????????????????????????????????????????????????????????????????????????????????????????????????????????????????????????????????????????????????????????????????????????????????????????????????????????????????????????????????????????????????????????????????????????????????????????????????????????????????????????????????????????????????????????????????????????????????????????????????????????????????????????????????????????????????????????????????????????????????????????????????????????????????????????????????????????????????????????????????????????????????????????????????????????????????????????????????????????????????????????????????????????????????????????????????????????????????????????????????????????????????????CTCTTTATATTTAATTTTTGGAGCGTGGGCTGCTATAGTAGGTACTGGAATAAGAGTTTTAATTCGTATTGAATTAGGACAAACTGGAAGAATATTAGGAGATGATCAATTATATAATGTAATTGTAACTGCTCATGCTTTTGTAATGATTTTTTTTATAGTTATACCTATTTTAATTGGAGGTTTTGGAAATTGATTAGTTCCTTTAATATTAGGGGCTCCTGATATGGCTTTTCCTCGAATAAATAATTTAAGATTTTGATTATTACCTCCTTCTTTAATATTATTATTTATTTCATCTATAATTGAAATTGGGGTAGGAGCAGGATGAACTGTTTATCCTCCTTTATCTTCATTAGAAGGACATTCTGGGAGATCAATAGATTTTGCTATTTTTTCTTTACATTTAGCTGGGGCTTCTTCTATTATAGGGGCTGTAAATTTTATTTCTACTATTTTAAATATACGATTTAATATAATAAGATTTGAAAAAATTTCTTTATTTGTATGATCTGTATTGATTACTGCTGTATTATTGTTACTTTCTTTACCTGTATTAGCAGGGGCAATTACTATATTACTAACTGATCGTAATTTTAATACTTCATTTTTTGATCCTTCAGGGGGAGGGGATCCAGTTTTATTTCAA?????????CCGAAAGAGCACTGGTGGGAAAGCCCCACGTAAGCAACTRGCCACCAAGGCTGCTCGCAAGAGCGCGCCTGCGACCGGAGGCGTGAAAAAGCCTCATCGCTACAGGCCCGGAACYGTCGCCCTGAGAGAGATTCGTCGTTATCAGAAGTCTACCGAGTTGCTGATCCGAAAGTTGCCTTTCCAGCGCTTAGTCCGTGAGATTGCTCAGGACTTCAAGACCGACTTGCGCTTTCAGAGCTCGGCCGTGATGGCCCTTCAGGAAGCCAGCGAGGCTTACTTGGTCGGCTTGTTCGAAGACACCAACCTTTGCGCTATYCACGCAAAGCGT [6036 bp]
Elanapis_aisen ????????????????????????????????????????????????????????????????????????????????????????????????????????????????????????????????????????????????????????????????????????????????????????????????????????????????????????????????????????????????????????????????????????????????????????????????????????????????????????????????????????????????????????????????TTTTTTAAAGAAGTTATTTTAAATAATATCTGCTCAATGAAT--------TTAAATAGCCGCAAA------AATGTGCTAAGGTAGCATAATCACTCGCCTTTTAATTAAAGGATAGAATGAAAGATCTAACATTTCAATAAAAGTTTTAATAATAATATATATATAACTTTTATTAAATATAAAAATATATTTATATATTAAAAAGACGACAAGACCCTATCGAACTTTACTAAA-GTTAAGTTGGGGAAACTATTTAATAATAATTTTAGATTAAAATTTT--ATAAAAAACATCTAAA--TAATTA---AAACAAATAAGTTACCGTAGGGATAACAGCGCAATAATTTTTAAAAGCTCATATTTAAAAAATA-AATTACGACCTCGATGTTGAATTATAAT-ATCTTATAAAAGAAAAATTTTATAAAGTAAGTCTGTTCGACTTATAAAATTTTACA????????????????????????????????????????????????????????????????????????????????????????????????????????????????????????????????????????????????????????????????????????????????????????????????????????????????????????????????????????????????????????????????????????????????????????????????????????????????????????????????????????????????????????????????????????????????????????????????????????????????????????????????????????????????????????????????????????????????????????????????????????????????????????????????????????????????????????????????????????????????????????????????????????????????????????????????????????????????????????????????????????????????????????????????????????????????????????????????????????????????????????????????????????????????????????????????????????????????????????????????????????????????????????????????????????????????????????????????????????????????????????????????????????????????????????????????????????????????????????????????????????????????????????????????????????????????????????????????????????????????????????????????????????????????????????????????????????????????????????????????????????????????????????????????????????????????????????????????????????????????????????????????????????????????????????????????????????????????????????????????????????????????????????????????????????????????????????????????????????????????????????????????????????????????????????????????????????????????????????????????????????????????????????????????????????????????????????????????????????????????????????????????????????????????????????????????????????????????????????????????????????????????????????????????????????????????????????????????????????????????????????????????????????????????????????????????????????????????????????????????????????????????????????????????????????????????????????????????????????????????????????????????????????????????????????????????????????TCAGTAGCGGCGAGCGAACAGGGAAGAGTCCAGCGCCGAATCCCGCGCCCTCACCGGGTGTCTGGGAAATGTGGCGTTTGGGAGTGATGCGTTCCGGCGAGTACGACTC-TGCAGCAAGTCCCCCTGACCGGGGCTCTTT--TCCCAGAGTGGGTGCGAGGCCCATAGCTGCTAGGTCTCT--CCCGGAT-GCGATCTCCTTGGAGTCGGGTTGCTTGGGAATGCAGCCTTAATCGGGTGGTAAACTCCACCTAAGACTAAATACGGCCGTGAGACCGATAGCAAACAATTTGAAGAGAGAGTTCAAGAGTACGTGAAACTGTTCAGAGGTAAACGGATGGGCCCTCGAAATCCT-GTGGCGCGGAGCATTCAGTCGGGAGCGGCGGGGGAGCG--------GTTGCCAAATCACATACGTAGCGGATCCCGACCACGGGCCG-------------------------TTTGGTACGCACGCCTCCGTTCTGCACCCGACGCATTTG----TCTCCCGCCCTAA-GGACGCCGCAACCGGTTGG-GGGACGGACTTAAAGGC-----TGGCG-CGGGAGGTCGCCGGC--------------GGTTCCTCGAGTCTTTCCCGCCTACGGGGGACTATGTG--GGTTCCAGCCG-GATGTT-----------GAC-CGCGTCGCA----------CCTGTCTCGTAACCCGACCGTGGTGTCGC-----------GA----GGCCC-TCTAAAGTG--GGCCTCTCCGCCTCCTCCCTCTGCT-----GGGAAGCCGGGC----GTTGGCGACGGGA---------------GTCTGTC----TCCACGCGGGCACAC---------GGGACTACT-CCGTGGCCCAAGCGTTCGTTGACGGCTCCGTCGGTTGCCTTACCTTATTGAAGACCCGTG-GGAG-TGCCGGCGGTTGGCGGCGAGTAGATCGGTCACCCATCCGACCCCCAAGGAGTGTAACATGTGTGCGAGTCAATGGGACTCGAATAAGCCCAGAGGCGCAATGAAAGCAAAGGCTCGCGGACG--TGTCCGCTTGCCGTGTCGAGATCCGGGGCCCTTGT----CGGCCCCTGGCGCATCGACGACCCGCCCGCGTGCGGCCCCCGTGG----TCGCTAGGACGGAGTCTGAGCACACACGTTGCGACCCGAAAGATGGTGAACTATGCCCGGCCAGGACGAGGCCAGAGGAAACTCTGGTGGAGGTCCGCAGCGGTTCTGACGTGCAAATCGATCGTCAGAGCCGGGTCTAGGGGCGAAAGACTAATCGAACCATCTAGTAGCTGGTTCCCTCCGAAGTTTCCCTCAGGATAGCTGGCGCTCGT-TGGAAA--TCAGTCGCACCCGGTAGAGCGAATGATTAGAGGCCTTGGGGCCGAAACGACCTCAACCTATTCTCAAACTCAAAATGGGTGTGCGGTCCGCCATTCATGACCGATGGCGTCGACC-GATGACGGATGAGAGTGCCCAGTGGGCCACTTTTGGTAAGCAGAACTGGCGCTGTGGGATGAACCAAACGTCGGGTTAAGGCGTCAGATGCGAGACGCTCATGAGATCCCATGAAAGGTGTTGGTTGCTCTAGA-CAGCAGGACGGTGGCCAT-GGAAGTTGGAACCCGCTAAGGAGTGTGT-AACAACTCACCTGCCGAAG--CAACTAGCCCTGAAAATGGATGACGCTCC-AGCGTCGAGCCTACACCCGACCGCCGCGGCAAAACTCGTTTGA---AACACGGGAGTRTTACGCCGCGGTGAGTAGGAGGGTCGCGACGGCGAGCGTTGAAGGTGCCGGGCGTGAGCCCGCCTGGAGCCGCCGTCGGTGCAGATCTTGGTGGTAGTAGCAAATACTCAAGTGAGAACCTTGAGGACTGAAGCTGGAGAAGGGTTCCCAGTCGGCCCTAAGGAATCGGTGAAAACCGTTCCGAG--GCGGGACGTTAGATGACTGTGTCAGAAACACTGAGTTAATGT---------GTTTGTCCCGC-TGCTGACCGAAAGGGAATGGGGTCAATATTCCCCAACCCGGACACGGAGATAGAGCCCTC-----GGGCTCAAGTGCGGTAACGC-AACCGAACTCGGAGACGTCGACGGAAGACCCGGGGAAGAGTTGTCTTTTCTTTGTAA-GAGTTCGTGTCCCTGGAATCGGCTCGTCCGGAGATAGGGACGCT-GTTCTCGTAAAAGCTCCGCGGCTCTTGCGGAGTCCGGTCCGCTTCTGTCGGCCCTTGCAAATCCGAGGGAGAGAGTGTGATTTTCGTGCCGGTCCGTACCCATATCCGCAGCAGGTCTNNNNNNNNNNNNNNNNNNNNNNNNNNNNNNNNNNNNNNNNGGAACAGCTATAAGAGTATTAATTCGAACTGAATTAGGTCAAACCGGAAGATTTATAGGTGATGATCATTTGTATAATGTTATTGTAACTGCACATGCGTTTATTATAATTTTTTTTATAGTAATACCGATATTAATTGGTGGATTTGGAAATTGATTAGTTCCTTTAATATTAGGAGCTCCAGATATAGCTTTTCCTCGAATAAATAATTTAAGATTTTGATTATTACCTCCTTCTTTAATACTTTTATTTATTTCTTCTATAGTTGAAGTTGGTGTAGGAGCAGGATGAACTCTTTATCCTCCTTTATCTTCTTTAGAAGGTCATTCTGGTGTTTCAGTTGATTTTGCTATTTTTTCTTTACATTTAGCAGGAGCTTCTTCTATTATAGGAGCTATTAATTTTATTTCTACTGTTTTAAATATACGATTATATGGTATAAGAATAGAAAAAATTCCGTTATTTGTGTGATCAGTTTTTATTACTGCTATTTTATTGCTTTTATCTCTTCCAGTTTTAGCAGGAGCTATTACTATACTTCTCACTGATCGTAATTTTAATACTTCTTTTTTTGACCCTGCAGGGGGTGGTGATCCTATTTTATTTCAACATTTATTTTAGGAAGAGTACCGGTGGCAAAGCCCCGCGAAAGCAGCTCGCTACCAAGGCCGCCCGTAAAAGCGCCCCGGCAACGGGAGGTGTAAAGAAGCCCCATCGTTACAGGCCCGGAACCGTRGCTCTGAGAGAAATTCGTCGTTATCAGAAATCCACCGAGCTTTTGATCCGCAAACTGCCCTTCCAGCGTTTGGTGAGAGAAATCGCCCAAGATTTCAAGACCGATCTCCGATTCCAGAGCTCGGCTGTCATGGCTCTACAGGAGGCTAGCGAAGCCTACTTGGTTGGATTATTCGAGGACACCAACTTGTGCGCTATCCACGCCAAGCGA [6036 bp]
Epeirotypus_brevipes ?????????????????????????????????????????????????????????????????????????????????????????????????????????????????????????????????????????????????????????????????????????????????????????????????????????????????????????????????????????????????????????????????????????????????????????????????????????????????????????????????????????????????????????????????TTCTCACAGAAATCATCGCGAGTAAAACCTGCTCCATGAAA--------TTAAATAGCCGCAGA---CACTCTGTGCTAAGGTAGCATAATCACTTGACCTTTAATTAAAGTCTAGAATGAAAGGTTTAATATTTTAAAAACTTTATTA---TTTATACTCTATTAAATTAAAATAAAAATAAAAATATTTTTATGCCTAAAAAAGACGACAAGACCCTATTGAACTTTACTGTA-GTTTAACTGGGGCAGTTAAGTAATAATATTTTTATTAACCCTAAAT--AACTAGAAGACCCAATA-AAATTGACCAATCGAATAAGTTACCATAGGGATAACAGCGTAATAAATTTTAATAGATCATATAAAAAGATTT-GATTACGACCTCGATGTTGAATTATATT-AACTTTTTAATGCAATAATTTTAAAAGTAAGTCTGTTCGACTTATAAAAATTTACA?????????????????????????????????????AAGTCCATGCCGAGCTAAGGCGAAACCGCGAATGGCTCATTAAATCAGTTATGGTTCCCTAGATCGTAC--CTTCCTACTTGGATAACTGTGGCAATTCTAGAGCTAATACATGCAGTAGAGCTCGAACCTTCG----------GGGACGAGCGCTTTTATTAGA-CCAAAATCAATCGGACCTC----GGTTCGTGT-------------------------AACGTGATGACTCTGTATAACTTTCGGCTGATCACACGGGC--TC-GTCCCGGCGACGTATCTTTCAAGTGTCTGCCTTATCAACTGTCGATGGTAGGTTACGCGCCTACCATGGTCGTAACGGGTAACGGGGAATCAGGGTTCGATTCCGGAGAGGGAGCCTGAGAAACGGCTACCACATCCAAGGAAGGCAGCAGGCGCGCAAATTACCCACTCCCGGCACGGGGAGGTAGTGACGAAAAATAACAATACGGGACTCTTTTGAGACCCCGTAATTGGAATGAGAACACTCT-AATCCTT-TAACGAGGAACAATTGGAGGGCAAGTCTGGTGCCAGCTGCCGCGGTAATTCCAGCTCCAATAGCGTATATT-CAGTTGTTGCGGTTAACAAGCTCGTAGTTGGATCTGAGTTCTGC-TCGGACGGTCCACCT-------------TCCGGTGG-------TCACTGTTTGGT---GGCGAACAATGCAGTCGGTTTCTCTTGATGATCTTCACCGGTTGTC-TTGCG-TGA-CCGACAAGATTACTTTGAAAAAATTAGAGTGCTCAATGCAGGC------GTGACGCCTGAATAATGGTGCATGGAATAATGGAATAGGACCTCGGTTCTA-TTTTGTTGGTTTTC---GGAACACGAGGTAATGATTAAGAGGGACGGACGGGGGCATTCGTATTGCGACGCTAGAGGTGAAATTCTTGGACCGTCGCAAGACGAACTACTTGTATCCATTAATCAAGAACGAAAGTTAGAGGTTCGAAGGCGATCAGATACCGCCCTAGTTCTAACCATAAACAATGCTAGCCAGCGATCCGGCTGTGTTCCTCAAATGACACGCCGGGCAGCTTCCGGGAAACCA-AAGCTTTTGAGTTCCGGGGGAAG?TTAAAGGAATTGACGGAAGGGCACCACCA-GGACTGGAGTATGCGGCTTAATTTGACTCAACACGGGACAGCCCACCCGAACAAGACACAGGAAGGATTGACAGATTAAGAGCTCTTTCTTGATTCTGTGGGTT-GTGGTGCATGGCCGTTCTTAGTTGGTGGAGCGATTTGTCTGGTCAATTCCGATAACGAACGAGACTCTAGCCTACTAAATAGACG--TTCCGATCCTT----------CGAGTCGGACG----------TTCTTCTTAGAGGGACAGGCGG---TATTT-AACCGCACGAGACAGA--------------------------------TCGGGGCTGCACGCGCACTACATT???????????????????????????????????????????????????????????????????????????????????????????????????????????????????????????????????????????????????????????????????????????????????????????????????????????????????????????????????????????????????????????????????????????????????????????????????????????????????????????????????????????????????????????????????????????TGAGTAACGGCGAGCGAAAAGGGAAAAGCCCAGCACCGAACCCCGTCCTAGCCCTAAGGGACGTGGGAATGTGGTGTTTAGGAGTGA-GCGTGCTGGAGGTTTGGACGCATGCAGCAAGTCCCCCTGACCGGGGCATTGA---TCCATAGCGGGTGCGAGACCCATAGTTGCTGTGTCTCC--TCCGGAT-GTGATCTCCTTGGAGTCGTGTTGCTTGGGAGTGCAGCACTAAGTGGGAGGTAAACTCCTCCTAAGGCTAAATACTGCCGTGAGACCGATAGCAAACAATTTGAAGAGAGAGTTCAAGAGTACGTGAAACTGCTCAGAGGGAAACAGATGGGCCCTCGAAATCCT-GTGGCG-GGAGGATTCAGTTTTGTCGTTGCGGACATGA---------CTGTGGAGTTGGAAAAAAAGTGTTTTCCCCTGACAAGAGG-----------------GAGAGCAGACTCCGCGTTGTGCTTTCGTAGCGG--TAGACGCAATTG---TTTTCCCGTCCTGA-GGACGCCGCGACCGGTTGGCGGGACGGCCTTAAGGGT-----GGACAATGGCAGTTGACCGGCTAGTCAA-------GGCATTCA------------------------GTTGCT--GGACGCGGTAG-GTTGTT-----------AGCCAGTTCCACC----------TCCGGCATGTACCCCGACCGAGGTATCGC-----------AA----GGCCCCTGATATATG--GGCTTCAATAACGCCTCCCTCTGGCACCCAGAGAGTGCGGGTAA--ATGAAAGACGAAA------GTGCGTCACTGGCCTGCTACTTTTGGTATTCACAC---------GGATTCA-----------------------------CTTCGTGGTTTCCAA--------AGTACTTCCAA-AGGG-CTTGGTTGGACTGC-----------------------------CCAAGGAGTCTAACATGTGTGCGAGTCAATGGGACTCGATAAAGCCCAAAGGCGAAATGAAAGCGATAGCAGGGTGG-----AAAGCCCTGATCAGTTGGGATCTCCCTCCCTTA-----GCGTTGGGGGCGCACCAACGACCCGTCCTTAC----CCCTTTCTG----TGGGTTGGGCGGAGTCTGAGCATACACGTTGGGACCCGAAAGATGGTGAACTATGCCCGGACAGGACGAAGCCAGAGGAAACTCTGATGGAGGTCCGCAGCGGTTCTGACGTGCAAATCGATCGTCAGATCCAGGTATGGGGGCGAAAGACCAATCGAACCATCTAGTAGCTGGTTCCCTCCGAAGTTTCCCTCAGGATAGCTGGCGCTCGG-AGAAAC--TCAGTCTCATCCGGTAAAGCGAATGATTAGAGGCCTTGGGGCCGAAACGACCTCAACCTATTCTCAAACTTTAAATGGGTGAGAAGTCCACCTTGCATGATACGAAGGCCGGACAAACGGATGGATGAGAGTGCCCAGTGGGCCACTTTTGGTAAGCAGAAT???????????????????????????????????????????????????????????????????????????????????????????????????????????????????????????????????????????????????????????????????????????????????????????????????????????????????????????????????????????????????????????????????????????????????????????????????????????????????????????????????????????????????????????????????????????????????????????????????????????????????????????????????????????????????????????????????????????????????????????????????????????????????????????????????????????????????????????????????????????????????????????????????????????????????????????????????????????????????????????????????????????????????????????????????????????????????????????????????????????????????????????????????????????????????????????????????????????????????????????????????NNNNNNNNNNNNNNNNNNNNNNNNNNNNNNNNNNNNNNTTGGTACTGCTATAAGAGTTTTAATTCGGATTGAGTTAGGGCAACCTGGAAGATTGCTAGGAGATGATCAAGTGTATAATGTTATTGTTACAGCTCATGCGTTTGTAATAATTTTTTTTATAGTGATACCTATCTTAATTGGAGGGTTTGGTAATTGGTTAGTCCCATTGATATTAGGGGCTCCGGATATAGCTTTTCCTCGTATAAATAATTTAAGATTTTGGTTACTTCCTCCTTCTTTATTTATATTATTTATTTCTTCTATAGTTGAGGTAGGGGTAGGGTCAGGATGGACAGTTTATCCCCCTTTAGCTAGGTTGGAGGGGCATTCAGGGAGTTCTGTTGATTTTGCTATTTTTTCTTTGCATTTAGCTGGTGCTTCTTCTATTATAGGGGCAATTAATTTCATCTCCACTGTTATTAATATACGTAGTTATGGTATAACTATAGAAAAAGTTCCTTTATTTGTATGATCTGTTTTAATTACTGCTGTTTTGTTATTATTGTCTTTACCTGTTTTAGCGGGGGCTATTACTATGTTATTAACAGATCGAAATTTTAATACTTCTTTTTTTGACCCNNNNNNNNNNNNNNNNNNNNNNNNNNNNNNNNNNNNNNNNNCGTAAAAGTACTGGTGGCAAAGCCCCAAGGAAACAACTGGCTACCAAGGCTGCTCGTAAGAGCGCCCCTGCAACCGGTGGTGTTAAGAAGCCTCATCGTTACAGGCCTGGTACTGTAGCTTTGAGAGAAATCCGTCGTTATCAAAAATCGACTGAACTTCTTATCCGAAAACTTCCCTTCCAACGTTTAGTCAGGGAAATTGCACAGGATTTCAAAACTGACTTGAGATTCCAAAGCTCTGCTGTCATGGCTTTGCAAGAAGCTAGCGAAGCTTACTTGGTTGGTCTTTTCGAAGATACCAACTTGTGCGCTATTCACGCTAAGCGG [6036 bp]
Epeirotypus_chavarria ??????AAAACATGATTAACCTACTACTAGATTTTAAAGCAAAGGATTATAAATTTCAGCCGATTGA--ATAATTACACCAAGGTCTTTTT-TAA-AGCATAATGGAGCTTAAA-TTTGAGTTAAAT-TAAAATTGTATATAGGGGGATGTACGTA-TATTTATAAAAAT-TATAGGTTAAT-----ATCGTGTAATAGTTTACCT-AACCTCTAAAGTATAGTTAACATAAA-ATCCCTTAGATTAAAA-CGAATTTAACCAGATGTGAATAAAAATTCAGAATAAAAAACCATTTAAGACTAA-TTTTTTAGTAATAATTG---ATGATCAAGAAAAATATAA-ATCTCT?CTCTTACAGCAATTATTGTAAGTAAAGCCTGCTCCATGAAMCCACTCATTTAAATAGCCGCAG----TCKCCTGTGCTAAGGTAGCATAATCACTTGGCKTCTAATTAAAGTCTAGAATGAAAGGCTCAATACTTTAAAGCCTTTATTT---TTTATATCATGTTAATTTTGACTAAAAATAAAAATATTTTTTTWWAAAAAAAAGACGATAAGACCCTATTGAACTAAACTTTT-GTTCAACTGGGGAAGTTAAATAATTATACTTTTATTTTAAATAMAC--GCTTAGAAGACCCAATA-AAATTGAAAATTTGAATAAGTTACCATAGGGATAACAGCGTAATAAATTTCTATAGCTCTTATATCAAAATTT-GATTACGACCTCGATGTTGAATTATTTT-AACTTTTTAATGCAATAATTTTAAAAGTAAGTCTGTTCGACTTGTAAAAATTTACATCATATGCTTGTCTCAAAGATTAAGCCATGCATGTCTAAGTACATGCCGCATTAAGGCGAAACCGCGAATGGCTCATTAAATCAGTTATGGTTCCATAGATCGTAC--CTTACTACTTGGATAACTGTGGCAATTCTAGAGCTAATACATGCAGCAGAGCTCTGACTTTTG----------GGAAAGAGCGCCTTTATTAGACCCAAAACCAATCGGGCCGC---CTGTCAAAAC----------GGCGGTCCGCTAGAAACTGTGGCGAATCTGAGTAACTTTTGGCAGATCGCACGGGC--TC-GTCCCGGCGACGTATCTTTCAAGTGTCTGCCTTATCAACTGTCGATGGTAGGTTACGCGCCTACCATGGTCGTAACGGGTAACGGAGAATAAGGGTTCGGTTCCGGAGAGGGAGCCTGAGAAACAGCTACCACATCCAAGGAAGGCAGCAGGCGCGCAAATTACCCACTCCCAGAACGGGGAGGTAGTGACGAAAAATAACAATACGGGACTCTTTTGAGACCCCGTAATTGGAATGAGCACAGATTAAAACCTT-GTACGAGGAACAATTGGAGGGCAAGTCTGGTGCCAGCTGCCGCGGTAATTCCAGCTCCAATAGCGTATATTAAAGTTGTTGTGGTTAAAAAGCTCGTAGTTGGATCTGCGTTGGCA-TCCAACGGTCCGCCT-------------AACGGCGG------CTTACTGTTTTGTGGTGCGAACAGATATAGTCGGTTTCTCTTGATGATCTTCACCGGTTGTC-TTGGGTTTA-CCGACATGTTTACTTTGAAAAAATTAGAGTGCTCAATGCAGGC------GTGACGCCTGAATAATGGTGCATGGAATAATGGAATAGGACCTCGGTTCTATTTTTGTTGGTGTTC-AATGGACACGAGGTAATGATTAAGAGGGACAGACGGGGGCATTCGTATTGCGACGCTAGAGGTGAAATTCTTGGACCGTCGCAAGACGAACTACTTGTTTCCGTTAATCAAGAACGAAAGTTAGAGGCTCGAAGGCGATCAGATACCGCCCTAGTTCTAACCATAAACGATGCTAGCTAGCGATCCGGCTGTGTTCCTCAAATGACACGCTGGGCAGCTTCCGGGAAACCA-AAGCTTTTGAGTTCCAGGGGAAG?TTAAAGGAATTGACGGAAGGGCACCACCA-GGAGTGGAGTATGCGGCTTAATTTGACTCAACACGGGATAGTCCACCCGAACAGGACACATGAAGGATTGACAGATCAATAGCTCTTTCTTGATTCTGTGGGTT-GTGGTGCATGGTCGTTCTTAGTTGGTGGAGCGATTTGTCTGGTCAATTCCGATAACGAACGAGACTCTAGCCTACTAAATAGACG--TTTCCGATTTCCATG-----GTTTGTCGGACGTT-----TTCCTCTTCTTAGGGGGACAGGCGG---TATTG-AACCGCATGAGAGAGA--------------------------------TCGGGGCTGCACGCGCACTACATTGAAGGAATCAGCGTGT--GCTCTCCCGGTCCGAAAGGATTGGGTAACCCATTGAAACTCCTTCGTGCTTGGGATTGGAGTTTGGAA-TTGTCCTCCATGAACGAGGAATTCCTAGTAATCATGAGTCATTAGCTTG-TGTTGAATAAGTCCCTGCCCTTTGTCCACACCGCCCGTCGCTACTACCGATTGAATGGTTTAGTGAGGTCTTCGGACTGGCTCTCGG-ATTGGT-------TCC----TTCGTGGACCGAGACGGTTGTGCCGGAAAGATGATCGAACTTGATCATTTAGAGGAAGTAAAAGTCGTAACAAGGTCATCAT-AATAAGCGGAGAAAAAGAACACCACTGTGATCTTCCTTAGTAGKSYGAATGAAACGGGRAGAGCCCAGCACCGAACYCYSKYC---YYWAACAGGGCGKGGGAATGTKGTGTTTARGAGWGA-ACGTACTGGAGGTGC-GACCG-TGCAGCAAGTCCCCCTGACCGGGGCATTGA---TMCAAAGCGGGTGCCAGAMCCGTAGSTKMTATGTCCYC--TCCGGATGGCGATCTYCTTGGAGTYGTGKTGCTTGAGAGTGCMGCACAAAGTGGGAGGTAAACTYCTYCTAAGGSTAAATACACCCGTGAGACCGATAGCATACAATTTGAAGAGAGAGTTCAATWGTACGTGAAACTGTTCAGAGGGAAAGGGATGGGCCCTYGAAGTCCT-GTAAMT-GGRMGATTCAG-----------------------------------------------------------------------------------------------------------------------------CGCATTTC----GCCYTAGTTSRAAAGGASGTCGMAACSGGTTGGGTTGTASGGCGCTAAAGT-----GTACGTACGCAGCACGCCAGT-----------------------------TC-----------AG----------------------------------------------------------------------------CGACTGTTGCTTCGT-----------GA----------------------------------------------------------------------------------------------------------------------------------------------------------------------------------------------------CGTC-GGAA---CCGCTGGTTGTTAGCTAGTATATCA---AGCCGCCCGTACTCCAAGGAGTCTAACATGTGTGCGAGTCAATGGGTCTCGAAAAAGCCCAAAGGCGAAATGAAAGCAAATGCAGTGCAAG---TGGAAGCCTGCTGAGTTGAGATCCCCCAAACTSTT----GCGTTGGGGGCGCATCAACGACCCGTCCTT-TGTCCCCAGCAATG----TGGGATGGGCGGAGTTTGAGCATACACGTTGGGACCCGAAAGATGGTGATTTATGCCCGGGCAGGATGAAGCTAGAGGAAACTCTGGTGGAGGTCCGCAGCGGTTCTGACGTGCAAATCGATCGTCAGATCCAGGTATGGGGGCGAAAGACCAATCGAACCATCTAGTAGCTGGTTCCTTCCGAAGTTTCCCTCAGGATAGCTGGCGCTCGTATGAAAT--TCAGTCTCATTCGGTAAAGCGAATGATTAGAGGCCTTGGGGTCGAAACGACCTCAACCTATTCTCAAACTTTAAATGGGTGAGAAGTCCGCCTTGCATGATAAGAAGGCATGGACGTGTATTGGATGAGAGTGCCCAGTGGGCCACTTTTGGTAAGCAGAACTGGCGCTGTGGGATGAACCAAACGACGGGTTACGGTGTCCGATGCGAGACGCTCATGAGACCCCATAAAAGGTGTTGGTTGCTCTTGA-CAACAGGTCGGTGAACAT-GGAAGTCGTTATCCGCTAAGGAGTGTGT-AACAACTCACCTGCCGAAG--CAACTAGCCCTGAAAATGGATGACGCTCC-AGCGTTGAACCCATACCCGTCCGCTGATGGCAGAATTATTGAA-----ATTGATTATTGTATGCCTCAGTGAGTAGGAAGGACGCAGCGGTGTGCGTTGAAGGTGCCGGGCGTGGGCCCGCCTGGAGCCGCCGCTGGCGCAGATCTTGGTGGTAGTAGCAAATACTCAAGTGAGAACCTTGAGGACTGACGACGGAGAAGGTTTCCCAGTCGGACCTGAGGGATCGGTGAAAACCGTTCTGAAAAGTGGGACATTATTAT-----------------------TGGC---------GCATGTCCCAG-TGCTGCCCAAAGGGGAGTGGGGTATATATTCCCCAACCCGGACACGGATATTGATTCCTT---CGAGAGTCAAATGCGGTCACAC-AACAGATCTCGGACACTCTCGCGGAAGACCCGGAGAAGATTTGTCTTTTCTGTGTGA-GAGCGTGTGTCTCTGGTATCCTCTCATACAGATATAGAGACGCT-GCGTTTAAAAACACACCGCCGCTCTTGCTGTGTCCGGCGCGTCTCTGTCGGCCTTTGAAAAACCGAGAGATAAGATATAATTTTCGTGCGGGCGCGTATCTATATCCGCAGCATGTCTAACATTATATTTAATTTTTGGGGCTTGGTCAGCAATATTAGGTACGGCTATAAGAGTGATTATTCGAGTTGAATTGGGTCAACCTGGGAGGTTATTAGGAGATGATCAGGTTTATAATGTTATTGTTACGGCTCATGCTTTTGTGATGATTTTTTTTATAGTAATACCTATTTTGATTGGGGGGTTTGGTAATTGATTAGTTCCTTTAATGTTGGGGGCTCCAGATATAGCGTTTCCTCGAATGAATAATTTAAGGTTTTGGTTACTTCCTCCTTCTTTATTATTATTATTAGCGTCTTCTATAGTTGAAGTGGGGGTTGGTTCAGGATGAACTGTGTATCCTCCTTTAGCAAGGTTAGAAGGCCATTCAGGGGGTGCTGTTGATTTTGCTATTTTTTCTTTACATTTAGCTGGGGCTTCTTCTATTATAGGGGCAATTAATTTTATTTCTACTATTATTAATATGCGAGGGTATCATATGAGTATAGAGAAAGTGCCTTTATTTGTGTGGTCTGTTTTGATTACAGCTGTTTTATTATTATTATCTTTACCGGTATTAGCTGGGGCTATTACTATGTTATTAACAGATCGAAATTTTAATACGTCTTTTTTTGACCCAGCAGGGGGGGGGGATCCTATTTTGTTTCAGCATTTGTTTACGTAARAGTACTGGTGGCAAAGCCCCAAGGAAGCAGCTGGCTACCAAGGCTGCTCGTAAGAGCGCCCCTGCAACCGGTGGTGTTAAGAAACCCCATCGTTACAGGCCTGGTACTGTAGCTTTGAGAGAAATCCGTCGTTATCAGAAGTCTACCGAACTTCTGATCCGCAAACTTCCCTTCCAACGTTTAGTGAGGGAAATTGCTCAGGATTTCAAAACCGACTTGAGATTCCAAAGCTCAGCTGTCATGGCTCTGCAGGAAGCTAGCGAAGCTTACTTAGTTGGTCTTTTCGAAGACACCAACTTGTGTGCTATTCACGCTAAGCGA [6036 bp]
MYSM_008_ARG ???????????????????????????????????????????????????????????????????????????????????????????????????????????????????????????????????????????????????????????????????????????????????????????????????????????????????????????????????????????????????????????????????????????????????????????????????????????????????????????????????????????????????????????????????????????????????????????????????????????????????????????????????????????????????????????????????????????????????????????????????????????????????????????????????????????????????????????????????????????????????????????????????????????????????????????????????????????????????????????????????????????????????????????????????????????????????????????????????????????????????????????????????????????????????????????????????????????????????????????????????????????????????????????????????????????????????????????????????????????????????????????????????????????????????????????????????????????????????????????????????????????????????????????????????????????????????????????????????????????????????????????????????????????????????????????????????????????????????????????????????????????????????????????????????????????????????????????????????????????????????????????????????????????????????????????????????????????????????????????????????????????????????????????????????????????????????????????????????????????????????????????????????????????????????????????????????????????????????????????????????????????????????????????????????????????????????????????????????????????????????????????????????????????????????????????????????????????????????????????????????????????????????????????????????????????????????????????????????????????????????????????????????????????????????????????????????????????????????????????????????????????????????????????????????????????????????????????TGTTTCCATTAATCAAGAACGAAAGTTTGAGGGTCGAAGGCGATCAGATACCGCCCTAGTTCAAACCATAAACGATGCCAGCCAGCGATCCGTCTGTGTTCCTCAAATGACACGACGGGCAGCTTCCGGGAAACCA-AAGCTTTTGGGTTCCGGGGGAAG?TTAAAGGAATTGGCGGAAGGGCACCACCA-GGCTTGGGGCCTGCGGCTTAATTTGACTCAACACGGGAAAACTTACCCGGCCCGGACACAGGAAGGATTGACAGATTAAGAGCTCTTTCTTGATTCTGTGGGTG-GTGGTGCATGGCCGTTCTTAGTTGGTGGATTGATTTGTCTGCTTTATTGCGATAACGAACGAGACTCTAGCCTATTAACTAGGCG-GTTCCGATCCTTAC--------ACAGTCGGACGT---------TTCTTCTTAGAGGGACAAGCGG---CGTTT-AGTCGCACGAGACAGA--------------------------------CCGGGGCCGCACGCGCGCCACATTGAAGGAATCAGCGTGT--GCTTTCCCGGTCCGACAGGATTGGGTAACCCGTTGAACCTCCTTCGTGCTGGGGATAGATCCTTGAAA-TTAGAT--CTTGAACGAGGAATGCCCAGTAAGCACGAGTCATCAGCTCG-TGTTGATTACGTCCCTGCCCTTTGCACACACCGCCCGTCGCTACTACCGATTGAATGATTAAGTGAGGTCTCCGGACTGGCGCTCGG-ATTGGC-------CTT----CGGGTCGA-----GCCGATGTGCCGGAAAGATGACCAAACTTGATCACTTAGAGATAGTAAAAGTCGTAACAAGGTTTCC???????????????????????????????????????????????????????????????????????????????????????????????????????????????????????????????????????????????????????????????????????????????????????????????????????????????????????????????????????????????????????????????????????????????????????????????????????????????????????????????????????TTTGAAGAGAGAGTTCAATAGTACGTGAAACTGCTCAGAGGTAAACGGATGGGCCCACGAAATCCT-GTGGCG-GGAGGATTCAGTCAGACGGTGCGGTGCGCCAAAG------------TCTCGCATACAGAGATCTGCCCTTAGGATGGCAGACT---------------------GACGCGAGTCGAGTGCCCGCTGCCGG--ACGACGCATTTG----CTTCCCGTCCGAA-GGACGCCGCGACCGGTTGG-TGAGCGGCCGTAAAGGTA----GCCCGCGGGCAGGTAATTGGC--------------AACGTTCTGGCT------------------TAATTGTC--GTTCTTGTCAGCGTTATAGCCTG----------GGCACGCCG----------CATGGCACGCGAGCCGACCGTGGTGTCGC-----------TA----GGCCC-TCTCATGGGT-CTTGATGCCGTCTCCTCCTTTTGGT--------ATTGCGGAC----GCCGGCGACAGTG---------------GTTTGGATGACCCGCTACGGGCGCAC---------GGAGCGGAAACCGTGGCCCGCG----GGGCGCCGCCCTTGTTGGTTGCCAGGC-TTGCATCCGTATTTGT-GGAG--GTTGGCGGTCAGCGGCGAGTAGATCGGTCACCCATCCGACCCCCAAGGAGTATAACATGTGTGCGAGTCAGTGGGACTCTAAAAAGCCCAGAGGCGAAATGAAAGCAAAGACTGCGGAGA----ATAGCCCAGTCGTGGCGAGATCCCCGCATTG-------ACGTGCGGGGCGCATCGCCGACCCGACCCG------TCCGATTTA----TCGGTGGGGCGGAGTCTGAGCACACACGTTGTGACCCGAAAGATGGCGAACTATACCTGGACAGGACGAGGTCAGAGGAAACTCTGATGGAGGTCCGCAGCGGTTCTGACGTGCAAATCGATCGTCAGATCCGGGTCTAGGGGCGAAAGACTAATCGAGCCATCTA??????????????????????????????????????????????????????????????????????????????????????????????????????????????????????????????????????????????????????????????????????????????????????????????????????????????????????????????????????????????????????????????????????????????????????????????????????????????????????????????????????????????????????????????????????????????????????????????????????????????????????????????????????????????????????????????????????????????????????????????????????????????????????????????????????????????????????????????????????????????????????????????????????????????????????????????????????????????????????????????????????????????????????????????????????????????????????????????????????????????????????????????????????????????????????????????????????????????????????????????????????????????????????????????????????????????????????????????????????????????????????????????????????????????????????????????????????????????????????????????????????????????????????????????????????????????????????????????????????????????????????????????????????????????????????????????????????????????????????????????????????????????????????????????????????????????????????????????????????????????????????????????????????????????????????????????????????????????????????????????????????????????????????????????????????????????????????????????????????????????????????????????????????????????????????????????????????????????????????????????????????????????????????????????????????????????????????????????????????????????????????????????????????????????????????????????????????????????????????????????????????????????????????????????????????????????????????????????????????????????TCGTAAGAGTACTGGTGGCAAGGCCCCAAGGAAGCAGCTGGCAACCAAGGCAGCTCGYAAGAGTGCCCCAGCCACTGGAGGAGTGAAGAAGCCCCATCGTTACAGGCCTGGAACHGTHGCCTTGAGGGAGATCCGTCGTTATCAGAAATCYACTGAGCTYCTGATCCGCAAGCTTCCATTCCAGCGTTTGGTCAGAGAAATCGCTCAAGATTTCAAGACTGATCTCCGATTCCAGAGCTCTGCTGTTATGGCACTCCAGGAGGCTAGTGAGGCCTACTTAGTTGGTCTCTTTGAAGACACCAACTTGTGTGCCATCCATGCCAAGCGT [6036 bp]
MYSM_014_THAI ???????????????????????????????????????????????????????????????????????????????????????????????????????????????????????????????????????????????????????????????????????????????????????????????????????????????????????????????????????????????????????????????????????????????????????????????????????????????????????????????????????????????????????????????????????????????????????????????????????????????????????????????????????????????????????????????????????????????????????????????????????????????????????????????????????????????????????????????????????????????????????????????????????????????????????????????????????????????????????????????????????????????????????????????????????????????????????????????????????????????????????????????????????????????????????????????????????????????????????????????????????????????????????????????????????????????????????????????????????????????????????????????????????????????????????????????????????????????????????????????????????????????????????????????????????????????????????????????????????????????????????????????????????????????????????????????????????????????????????????????????????????????????????????????????????????????????????????????????????????????????????????????????????????????????????????????????????????????????????????????????????????????????????????????????????????????????????????????????????????????????????????????????????????????????????????????????????????????????????????????????????????????????????????????????????????????????????????????????????????????????????????????????????????????????????????????????????????????????????????????????????????????????????????????????????????????????????????????????????????????????????????????????????????????????????????????????????????????????????????????????????????????????????????????????????????????????????????????????????????????????????????????????????CAGATACCGCCCTAGTTCTAACCATAAACGATGCCAGCCAGCGATCCGTCTGTGTTCCTCAAATGACACGACGGGCAGCTTCCGGGAAACCA-AAGCTTTTGGGTTCCGGGGGAAG?TTAAAGGAATTGGCGGAAGGGCACCACCA-GGAATGGGGCCTGCGGCTTAATTTGACTCAACACGGGAAAACTTACCTGGTCAGGACACAGGAAGGATTGACAGATTAAGAGCTCTTTCTTGATTCTGTGGGTG-GTGGTGCATGGCCGTTCTTAGTTGGTGGAGCGATTTGTCTGGTTAATTCCGATAACGAACGAGACTCTAGCCTACTAAATAGGCG--CTCCGATCTTCAT--------AAAGTCGGACGT-------TTTTCTTCTTAGAGGGACAAGCGG---CGTTT-AGCCGCACGAGACAGA--------------------------------CCAGGGCCGCACGCGCGCCACATTGAAGGAATCAGCGTGT--GCTTTCCCGGTCCGACAGGACTGGGTAACCCGTTGAACCTCCTTCGTGCTGGGGATAGAACCTTGTAA-TTAGTT--CTTGAACGAGGAATTCCCAGTAAGCACGAGTCATCAGCTCG-TGTTGATTACGTCCCTGCCCTTTGCACACACCGCCCGTCGCTACTACCGATTGAATGATTAAGTGAGGTCTTCGGACTGGCGCTCGG-ATTGGT-------CTT----CGGATCGA-----GCCGAAGTGCCGGAAAGATGACCAAACTTGATCACTTAGAGATAGTAAAAGTCGTAACAAGGTTTCC???????????????????????????????????????????????????????????????????????????????????????????????????????????????????????????????????????????????????????????????????????????????????????????????????????????????????????????????????????????????????????????????????????????????????????????????????????????????????????????????????????????????????????????????????????????????????????????????????????????????????????????????????????????????????????????????????????????????????????????????????????????????????????????????????????????????????????????????????????????????????????????????????????????????????????????????????????????????????????????????????????????????????????????????????????????????????????????????????????????????????????????????????????????????????????????????????????????????????????????????????????????????????????????????????????????????????????????????????????????????????????????????????????????????????????????????????????????????????????????????????????????????????????????????????????????????????????????????????????????????????????????????????????????????????????????????????????????????????????????????????????????????????????????????GGCGCATCGACGACCCGTCCCG------TCCGATTCA--T-TCGGTGGGGCGGAGTTTGAGCACACACGTTGGGACCCGAAAGATGGTGAGCTATACCTGGACAGGACGAAGTCAGAGGAAACTCTGATGGAGGTCCGCAGCGGTTCTGACGTGCAAATCGATCGTCAG??????????????????????????????????????????????????????????????????????????????????????????????????????????????????????????????????????????????????????????????????????????????????????????????????????????????????????????????????????????????????????????????????????????????????????????????????????????????????????????????????????????????????????????????????????????????????????????????????????????????????????????????????????????????????????????????????????????????????????????????????????????????????????????????????????????????????????????????????????????????????????????????????????????????????????????????????????????????????????????????????????????????????????????????????????????????????????????????????????????????????????????????????????????????????????????????????????????????????????????????????????????????????????????????????????????????????????????????????????????????????????????????????????????????????????????????????????????????????????????????????????????????????????????????????????????????????????????????????????????????????????????????????GACATTATATTTAATTTTTGGGGCTTGATCTGCTATAGTGGGGACTGCTATAAGAGTTTTGATTCGTACAGAGCTTGGTCAAATAGGGAGATTAATTGGGGATGATCAAATTTATAATGTTATTGTTACAGCACATGCTTTTATTATAATTTTTTTTATGGTAATACCAGTATTAATTGGGGGATTTGGGAATTGGTTAGTCCCTTTAATATTAGGAGCTCCGGATATAGCATTTCCTCGTATAAATAATTTAAGCTTTTGGCTATTACCTCCTTCTTTAATGTTGTTATTTATTTCTTCTATAGTTGAGATAGGGGTAGGGGCAGGATGAACAGTTTATCCCCCCCTATCTTCTTTAGAAGGTCATTCTGGGAGTTCTGTTGACTTTGCAATTTTTTCTTTACACTTAGCAGGGGCTTCTTCAATTATAGGAGCTATTAATTTTATTTCAACTATTATTAATATACGGGGATGGGGTATAAGAATAGAAAAAGTTCCTTTGTTTGTTTGATCTGTTCTTATTACTGCTATTTTATTACTTTTGTCTTTACCTGTTTTAGCAGGGGCGATTACGATATTGTTAACAGATCGAAATTTTAATACTTCTTTNNNNNNNNNNNNNNNNNNNNNNNNNNNNNNNNNNNNNNNNNNNNNNNNNTCGTAAGAGTACCGGTGGCAAGGCCCCGAGGAAGCAGTTGGCTACCAAGGCRGCTCGCAAGAGTGCCCCAGCAACTGGAGGTGTTAAGAAACCCCATCGTTACAGGCCTGGAACYGTMGCTCTGAGAGAAATCCGTCGTTACCAAAAGTCCACCGAGCTTTTGATCCGCAAGTTGCCATTCCAGCGACTTGTCMGAGAAATCGCTCAGGACTTCAAGACTGATCTCCGATTCCAGAGCTCTGCCGTCATGGCTCTCCAGGAAGCTAGCGAAGCCTACCTTGTTGGTCTTTTCGAAGATACCAACCTGTGCGCCATCCACGCCAAGCGT [6036 bp]
Maymena_ambita ?????ATTAAATGAATTAACCTACTGACA----TTAAGTAAAAGGTTTAT-AAAATCCGCCGAATTGATGTTAGTACACCAAGTTCTTTTA-TAATTGCAGAAGGGGGCATAAG-TGTGAGTATGAT-TTAAATTTTATATAGGCGGCTTTAAAGGTATTGTAAAGAATAAGTTGAATTTGAA----GGGTACAAAAAAATGACCTAAACCTCTAAAGGAGCACATACAAAAA-ATCACTTAGATTAAGG-GAAACTTAACAAAGTTATTTT-AAGAAAATAAACCAAAAACCATTTAAAACTAAATTATTAAATAATATTTA---AAAGGCAATAACATAATAA-ATCTCGTTCTTGATTCTAATACTTTCAAGTAAGATCTGCTCCATGAA-------ATTTAAATAGCCGCAGAAAATTAACTGTGCTAAGGTAGCATAATCATTAGTCTTTTAATTAAAGACCAGCATGAAAGATTTAACATTTCAACTTCTTTGACA---AATTAACCTATTGAAATTTTATTAAACATAAAAATATATTTATATAACAATAAGACGACAAGACCCTATTGAACTTCACCTAAGGTTCAGCTGGGGCAGCTACTCAAATATCATTTTGATTTAATTTTAT--TAATAAAAA-TCTATTAACAAATA---ATATTAAAAAGTTACCATAGGGATAACAGCGCAATAAAATTTAAAAGCTCTTATTTAAAAATCA-GTTTGCGACCTCGATGTTGAATTATTTT--TCTTCTGCACGAAAAAGAACAGAAAGAAGGTCTGTTCGACCTTTAAATTTTTACA?????????????????????????????????????????????????????????????????????????????????????????????????????????????????????????????????????????????????????????????????????????????????????????????????????????????????????????????????????????????????????????????????????????????????????????????????????????????????????????????????????????????????????????????????????????????????????????????????????????????????????????????????????????????????????????????????????????????????????????????????????????????????????????????????????????????????????????????????????????????????????????????????????????????????????????????????????????????????????????????????????????????????????????????????????????????????????????????????????????????????????????????????????????????????????????????????????????????????????????????????????????????????????????????????????????????????????????????????????????????????????????????????????????????????????????????????????????????????????????????????????????????????????????????????????????????TGTTTCCATTAATCAAGAACGAAAGTTAGAGGTCCGAAGGCGATCAGATACCGCCCTAGTTCTAACCATAAACGATGCCAGCCAGCGATCCGGCTGTGTTCCTCAAATGACACGCCGGGCAGCTTCCGGGAAACCA-AAGCTTTTGGGTTCCGGGGGAAG?TTAAAGGAATTGACGGAGGGGCACTACAA-GGAATGGAGCCTGCGGCTTAATTTGACTCAACACGCGAAATCTTATCCGGCCCGGACACAGGAAGGATTGACAGATTAAGAGCTCTTTCTTGATTCTGTGGATG-GTGGTGCATGGCCGCTCTCAGTTGGTGGAGCGATTTGTCTGATTAATTTCGATAACGATCGAGACTCTAGCCTGCTAAGTAGACG--ATCCGATCTGT----------TCAGTCGGACG--------TATTCTTCTTAGAGGGACAAACGG---CATTG-AGCCGCATGAGAGGGA--------------------------------CCGGAGCCGCACGCGCGCTACATTGAAGGACGCAGCGTGT--AAATTCCCTGTCCGACAGGACTGGGTAACCCGATGAATTTCCTTCGTGCTGGGGATTGCGAATTGCAA-TTACTC-GCATGAACGAGGAATTCCTAGTAAGTGCGAATCATTAATTCG-CGTTGACTTGGTCCCTGCCCCTTGTACACACCGCCCGTCGCTACAGTCGATTGAATGATGGAGTGAGGGCTTCGGACTGGCGCCCGG-GCTGGC-------CTT----CGGATCGG-----GCCGGAGCGTCGGAAAGATGTCCGAACTTGATTATTTAGAGACTGTAAAAGTCGTAACAAGGTTACCATAAATAAGCGGAGGAAAAGAAACCAACTGGGATTCCCCTAGTAACGGCGAGTGAAAAGGGATGAGTCCAGCGCCGAATCGCGCGC--CTT---GTGTGCTGCGAAATGTGGCGTTTGGGAGTGA-GCGTGCCGGAGGTTT-GCCCT-AACAGCAAGTCCCCCTGACCGGGGCTCTTT---TCCGAAGCGGGTGCGAGACCCATAGCTGGAGGGCTGCT--TTCGGAT-GCGATCTCCTTGGAGTCGGGCTGCTTGGGAGTGCAGCCCTAAGTGGGTGGTAAACTCCACCTAAGACTAAATACGGCCGTGAGACCGATAGCGAACAATTTGAAGAGAGAGTTCAATAGTACGTGAAACTGCTTAGAGGTAATTGGGTAGGCCCTCGAAATCCG-GTGGCG-AGACCATTCAGTCGTTATGTGCTTGCGT------------------ATCTGTCGATGCCGAAACCCTTTATGGGAAGGTG----------------------------TCGGGGTTCGATCTGGTGCTCC--ACGCCGCAATTG----GTTTCGCCCGTAA-GGACGCCGCAACCGGTTGA-GTGTCGGCCTTAAGGTC-----GGGCAATGGAAGGTAGCCGTC--------------GGTACCCC-------------------------TCGGG---GCGCCGGCGGTGTTATA-----------GCC-AGCCCGTCG----------CATGGCGCGTCGCTTGACCGGGGGACTTA-----------AA----GGAGC-CTGTGTGG---GCTCATATCGCCTTCCCTTTGAG-------GAGCGGAG--------GCGGGCGGCAGGG---------GTTCGCGGTGATA----TACTTCTCGGCGCAC---------GTACATGAG-TCGTGGCTGAGA----GTGCCGTGTCCCCGATAGCTGCCCG---------CCAACCCGTATGGGG--CTGTGCGGTTAGCGGCGAGTAGATCGGTCACCTACCCTTCCCCCAAGGAGTCTAACATGTGTGCGAGTCAATGGGACTTGATTAAGCCCAAAGGCACAATGAAGGTAAAGGCCGAGATAG------GTCTCGGTCAAGCCGTGATCCCTGTCCCTA------GTGGGTGGGGCGCAGCGGCGGCCCGCTTCG------TCCGATTTA----TCGGTGGAGCGGAGTCTGAGCACATACGTTGGGTCCCGAAAGTTGGTGAACTATGCCCGGGCAGGACGAAGCTAGAGGAAACTCTGGTGGAGGTCCGCAGCGGTTCTGACGTGCAAATCGATCGTCAGATCCAGGTATAGGGGCGAAAGGCTAATCGAACCAACTA????????????????????????????????????????????????????????????????????????????????????????????????????????????????????????????????????????????????????????????????????????????????????????????????????????????????????????????????????????????????????????????????????????????????????????????????????????????????????????????????????????????????????????????????????????????????????????????????????????????????????????????????????????????????????????????????????????????????????????????????????????????????????????????????????????????????????????????????????????????????????????????????????????????????????????????????????????????????????????????????????????????????????????????????????????????????????????????????????????????????????????????????????????????????????????????????????????????????????????????????????????????????????????????????????????????????????????????????????????????????????????????????????????????????????????????????????????????????????????????????????????????????????????????????????????????????????????????GACTTTGTATTTGGTGTTTGGGGCTTGATCTGCTATAGTGGGGACGGCTATAAGAGTTTTAATTCGAACTGAGTTAGGACAACCAGGTAGTTTTATAGGGGATGACCAGTTATATAATGTAATTGTGACGGCTCACGCATTTGTTATAATTTTTTTTATAGTTATACCTATTTTAATTGGTGGGTTTGGGAATTGAATAGTTCCTTTAATATTGGGGGCGCCGGATATGGCTTTTCCACGTATGAATAATTTAAGATTTTGATTACTTCCTCCATCTTTGATATTATTATTTATTTCTTCTATGGTTGAAATAGGAGTTGGAGYGGGGTGAACGGTGTATCCGCCTTTGGCTGCTTTAGAGGGGCATGGGGGGAGTTCGGTAGATTTTGCTATTTTTTCTCTTCATTTAGCAGGGGCTTCTTCTATTATGGGGGCTATTAATTTTATTTCTACAATTTTAAATATACGAGGGGTTGAAGTGGGGCTAGAGAAGATCCCGTTATTTGTGTGATCTGTTTTAATTACTGCTGTCTTGTTGCTTTTATCATTGCCAGTGCTGGCTGGGGCTATTACAATGTTATTGACAGATCGAAATTTTAATACTTCGTTTTTTGACCCGAGAGGGGGGGGAGATCCTATTTTATTTCAGCATTTGTTTTCGWAAAAGYACCGGYGGWAAGGCTCCCAGGAAGCAACTGGCCACCAAAGCAGCTCGTAAGAGCGCGCCTGCAACCGGAGGTGTCAAGAAACCTCATCGTTACAGACCTGGAACCGTCGCTCTGAGAGAAATTCGTCGTTATCAAAAATCGACTGAACTCCTCATCCGCAAGCTGCCCTTCCAGCGCTTGGTGAGAGAGATCGCTCAGGATTTCAAGACCGATCTGCGATTCCAGAGCTCTGCAGTGATGGCACTCCAGGAAGCNAGCGAGGCCTACCTGGTTGGTYTGTTCRAAAACACCAACTTGTGCGCTATCCATGCCAAGCGT [6036 bp]
Maymena_mayana ????????????????????????????????????????????????????????????????????????????????????????????????????????????????????????????????????????????????????????????????????????????????????????????????????????????????????????????????????????????????????????????????????????????????????????????????????????????????????????????????????????????????????????????????TTTCTTGATGGTATAAAATCAAGTATAATCTGCTCCATGAAC------AATTAAATAGCCGCAGAAATTTAACTGTGCTAAGGTAGCATAATCATTAGTCTTTTAATTAAAGACCAGTATGAAAGATTTAACAGCTCAAAATCTATCATT---ACTTAAAACTTTTAAATTTTATTAAAAATAAAAATATTTTTATTTACTAATAAGACGACAAGACCCTATTGAACTTTACTTCA-GTTTAGCTGGGGCAGCTATTCAATAATTATTTTGAATTTGAAAATT--AAATAGATA-TCTAATA-TAAATA---AAT-TATCAAGTTACCATAGGGATAACAGCGTAATTAAATTTAAAAGTTCTTATTAAAAATTTA-GATTACGACCTCGATGTTGAATTATTAT-TCCTCTTTTACGCAAAAGTAAAACCAGGAGGTCTGTTCGACCTTTAAATTAATACA????????????????????????????????????????????????????????????????????????????????????????????????????????????????????????????????????????????????????????????????????????????????????????????????????????????????????????????????????????????????????????????????????????????????????????????????????????????????????CCCGGCGACGTATCTTTCAAGTGTCTGCCTTATCAACTGTCGATGGTAGGTTATGCGCCTACCATGGTTGTAACGGGTAACGGGGGATCAGGGTTCGATCCCGGAGAGGGAGCCTGAGAGACGGCTACCACATCCAAGGAAGGCAGCAGGCGCGCAAATTACCCACTCCCGGAACGGGGAGGTAGTGACGAAAAATAACAATACGGGACTCTTTTGAGACCCCGTAATTGGAATGAGTACACTCTAAATCCTT-TAACGAGGATCTATTGGAAGGCAAGTCGGGTGCCAGCATCTGCGGTAATACCTGTTCCAATAGCGTATATTACAGTTGTTGCGGTTAAAAAGCTCGTAGTTGGATCTCAGTTCCAG-TCGGGAGGTTCGCCA-------------TTCGGCGG-------TTACTGTCCCGA----TTGAACAGCAAGGCCGGTTTCCCTCGATCATCTTCACCGGTTGTC-TTGGG-TGA-CCGGCAAGTTTACTTTGAAAAAATTAGAGTGCTCAAAGCAGGC------GTGACGCCTGGATAGTGGTGCATGGAATAATGGAATAGGACCTCGGTTCTA????????????????????????????????????????????????????????????????????????????????????????????????????????????????????????????????????????????????????????????????????????????????????????????????????????????????????????????????????????????????????????????????????????????????TTAAAGGAATTGACGGAGGGGCA-CACAA-GAAATGGAGCCTGCGGCTTAATTAGACTCAACACTCGAAAGCTCATCCGGCCCGGACACAGGAAGGATTGACAGATTAAGAGCTCTTTCTTGATTCTGTGGATG-GTGGTGCATGGCCGCTCTTAGTTGGTGGAGCGATTTGTCTGATTAATTTCGATAACGATCGAGACTCTAGCCTGCTAAGTAGACG--ATCCGATCAGT----------TTAGTCGGACG--------TTTTCTTCTTAGAGGGACAAACGG---CATTG-AGCCGTATGAAACGGA--------------------------------CCGGAGCCGCACGCGCGCTACACTGAAGGACGCAGCGTGT--TCATTCCCTTTCCGACAGGACTGGGTAACCCGATGAAAGTCTTTCGTGCTGGGGATTGCGAAGTGTAA-TTACTC-GCATGAACTAGGAATTTCTAGTAAGTGCGAATCATTAGTTCG-CGTTGATTAAGTCCCTGCCCCTTGTACACACCGCCCGTCGCTACAGTCGATTGAATGATGGAGTGAGGGCTTCGGACTGGCGCCCGG-ACTGGT-------CTT----CGGATCGG-----GCCGGAGTGTCGGAAAGATGTCCAAACTTGATTATTTAGAGACTGTAAAAGT???????????????????????????????????????????????????????????????????????????????????????????????????????????????????????????????????????????????????????????????????????????????????????????????????????????????????????????????????????????????????????????????????????????????????????????????????????????????????????????????????????????????????????????????????????????????????????????????????????????????????????????????????????????????????????????????????????????????????????????????????????????????????????????????????????????????????????????????????????????????????????????????????????????????????????????????????????????????????????????????????????????????????????????????????????????????????????????????????????????????????????????????????????????????????????????????????????????????????????????????????????????????????????????????????????????????????????????????????????????????????????????????????????????????????????????????????????????????????????????????????????????????????????????????????????????????????????????????????????????????CAAGGAGTCTAACATGTGTGCGAGTCAATGGGTCTTGGTTAGGCCCAAAGGCGCAATGAAGGTGAAGGCCGGGAGAC----GTATTCCGGTCAAGTCGCGATCCCTGCCCTTC------GCGGGTGGGGCGCAGCGACGGCCCGCTTCG------TCCGATTTA----TCGGTGGAGCGGAGTCTGAGCACATACGTTGGGACCCGAAAGTTGGTGAACTATGCCCGGGCAGGACGAAGCCAGAGGAAACTCTGGTGGAGGTCCGCAGCGGTTCTGACGTGCAAATCGATCGTCAGATCCAGGTATAGGGGCGAAAGGCTAATCGAACCAACTAGTAGCTGGTTCCCTCCGAAGTTTCCCTCAGGATAGCTGGCGCTCG--TGGGAT--TCAGTCTCATCCGGTAAAGCGAATGATTAGAGGCCTTGGGGACGAAACGACCTCAACCTATTCTCAAACTTTAAATGGGTGAGAAGTCCGCCTTGCTTGATCGAAGGCCGGAC---GGAGACGGATGAGAGTGCCTAGTGGGCCACTTTTGGTAAGCAGAACTGGCGCTGTGGGATGAACCGAACGACGGGCTAAGGCGACCGATGCGAGACGCGCATGAGACCCCATGAAAGGTGTTTGTTGCTCTAGA-CAGCCAGACGGTGGCCAC-GGAAGTCGGAATCCGCTAAGGAGTGTGT-AACAACTCACTGGCCGAAG--CAACTAGCCCTGAAAATGGATGTCGCTTC-AGCGTCGAGCCTATGCCCGTCCGCCGCGGCAAAACTCTTAA-------CCTGAGAGGATTACGCCGCGGTGAGTAGGAGGGTCGCGGCGGCGAGCGTTGAAGGTGCCGGGCGTAAGCCCGCCTGGAGCCGCCGTCGGTGCAGATCTTGGTGGTAGTAGCAAATACTCAAGTGAGAACCTTGAGGACTGAAGTCGGAGAAGGGTTCCCAGTCGGTCCTAAGGGATCGGAGAAATCCGTTCCGAA--GCGGGACTTGATTTCA-----------------------------------TTTCGTCCCGC-TGCAGACCGAAAGGGAATGGGGTTAATATTCCCCAACCCGGACACGGAGACAGACCCCTC-----GGGGTCGAATGCGGTAACGC-AACCGAACTCGGAGACGTCGGCGGAGGACCCGGGGAAGAGTTATCTTTTCTTTGTAA-GGGTTCGTGTCCCTGGAATCGGATCATCCGGAGATAGGGACGCT-GTACCCGAAAGAGCACCGCGGCTCTTGCGGTGTCCGGTACGCCTCTGCTGGCCCTTGCAAATCCGAGGGAGAGACAATGATTTTCGTGCCGGTCCGTACCCAT-TCCGCAGCAGGTCT?????????????????????????????????????????????????????????????????????????????????????????????????????????????????????????????????????????????????????????????????????????????????????????????????????????????????????????????????????????????????????????????????????????????????????????????????????????????????????????????????????????????????????????????????????????????????????????????????????????????????????????????????????????????????????????????????????????????????????????????????????????????????????????????????????????????????????????????????????????????????????????????????????????????????????????????????????????????????????????????????????????????????????????????????????????????????????????????????????????????????????????????????????????????????????????????????????????????????????????????????????????????????????????????????????????????????????????????????????????????????????????????????????????????????????????????????????????????????????????????????????????????????????????? [6036 bp]
Microdipoena_AToL_DR ????????AGTAAAGAGTACCTACTACTATAT-TATTAGTAAGGGAATAT-CAAGTCCGCCGATTTAATATAGGTACACCAAGGTCTTTTT-TAA-TGCATAGGGGAGCTTAAT-GTTGAGTTAATA-TCAGATTTTATATAGGCGGCTTGAAACACTTTTATTTTAATA-TTTGTGTAA-------ATTTTAAAACAAATGACCTAAACCTCTAAAGAAAAATTAACTTAAA-ATCCCTTAGTATAATG-TTAAATTAACCATTAATAAA--GAAATTTATTATAAAAGACCATTTAGAACTAA-AAATTAAATATTTAGTA---ATTTTAAATTAATTATTA--ATCTCG???TGTTTAATTTTTTTTTTAAATAAAGCCTGCTCAATGAA-------AATTAAATAGCCGCAGAATTTTAACTGTGCTAAGGTAGCATAATCATTAGATTTTTAATTAAAATCTAGAATGAAAGGTTTAACTTTTATTTACTTTATTAA---ATTCACTTAATTTAAATTAAATTAAAAATAAAAATATTTTTATAACA-AAATAGACGACAAGACCCTATTGAACTTAACTTTA-GTTAAGCTGGGGCAGCTATTTAAAAATAATTTTAATTTTAATAATT--ATATAAATA-CCTAATA-TTATTA---AAT-AAATAAGTTACCATAGGGATAACAGCGTAATTTTTTATAAAAGTTCTTATTAAATATAAA-GATTGCGACCTCGATGTTGAATTATTAC--CCTAATAGAAGCAAAACTTTAAAAAGGGAGTCTGTTCGACTTTTAAATATATACA?TATATGCTTGTCTCAAAGATTAAGCCATGCATGTCTAAGTACATGCCGTATCAAGGCGAAACCGCGAATGGCTCATTATATCAGTTATGGTTCCCAAGATCGTAC--TTTACTACTTGGATAACTGTGGTAATTCTAGAGCTAATACATGCAGCAGAGCTCCGACCGCGA----------GGGACGAGCGCTTTTATTAGA-CCAAAATCAAACGGACCTC---GTGTCCGTTA-------------------------AATGTGGTGACTCTGTATAAC--TAGTCTGATCGCACGGGC--TT-GTCCCGGCGACGTATCTTTCAAGTGTCTGCCTTATCAACTGTCGATGGTAGGTTATGCGCCTACCATGGTCGTAACGGGTGACGGGGGATCAGGGTTCGATCCCGGAGAGGGAGCCTGAGAAACGGCTACCACATCCAAGGAAGGCAGCAGGCGCGCAAATTACCCACTCCCGGCACGGGGAGGTAGTGACGAAAAATAACAATACAAGACTCTTTTGAGACCTTGTAATTGGAATGAGTACACTCTAAGTCCTT-TAACGAGGATCCATTGGAAGGCAAGTCCGGTGCCAGCAGCTGCGGTAACTCCAGCTCCAATAGCGTATATTAAAGTTGTTGCGGTTAAAAAGCTCGTAGTTGGATCTCAGTTACGG-ACGGGTGGTCTACCT-------------ACCGGTAG-------TTACTGCCCGGT----CCGAACAATGCCGTCGGTTTCTCTTGATGATCTTCACCGGTTGTC-TTGGG-AGATCCGACAAGTTTACTTTGAAAAAATTAGAGTGCTCAAAGCATGC------GTGATGCATGAATAATGGTGCATGGAATAATGGAATAGGACCTCGGTTCTG-TTTTGTTGGTTTTC---GGAACACGAGGTAATGATTAAGAGGGACAGACGGGGGCATTCGTATTGCGACGCTAGAGGTGAAATTCTTGGACCGTCGCAAGACGAACTACTTGTTTCCATTAATCAAGAACGAAAGTTAGAGGTTCGAAGGCGATCAGATACCGCCCTAGTTCTAACCATAAACGATGCCAGCCAGCGATCCGTCTGTGTTCCTCAAATGACACGACGGGCAGCTTCCGGGAAACCA-AAGCTTTTGGGTTCCGGGGGAAG?TTAAAGGAATTGGCGGAAGGGCACCACCA-GGAATGGGGCCTGCGGCTTAATTTGACTCAACACGGGAAAACTTACCCGGCCCGGACACAGGAAGGATTGACAGATTAAGAGCTCTTTCTTGATTCTGTGGGTG-GTGGTGCATGGCCGTTCTTAGTTGGTGGAGTGATTTGTCTGGTTAATTCCGATAACGAACGAGACTCTAGCCTACTAAATAGACG--TTCCGATCACTTT---------CAGTCGGACG----------TTCTTCTTAGAGGGACAAGCGG---CGTTT-AGCCGCACGAGACAGA--------------------------------CCGGGGCCGCACGCGCGCCACATTGAAGCAATCAGCGTGT--GCTTTCCCGGTCCGACAGGATTGGGTAACCCGTTGAACCTGCTTCGTGCTGGGGATAGAACCTTGTAA-TTAGTT--CTTGAACGAGGAATTCCCAGTAAGCACGAGTCATCAGCTCG-TGTTGATTACGTCCCTGCCCTTTGCACACACCGCCCGTCGCTACTACCGATTGAATGATTAAGTGAGGTCTTCGGACTGGCGCTCGG-ATTGGC-------CTC----CGGGTCGA-----GCCGAAGTGCCGGAAAGATGACCAAACTTGATCATTTAGAGATAGTAAAAGTCGTAACAAGGTTTCC??TAATAAGCGGAGGAAAAGAAACCAACTGGGATTCCCTGAGTAACGGCGAGCGAAAAGGGAACAGTCCAGCGCCGAATCCCGCAC--TGGAGACGGTGCCGGGAAATGTGGCGTTTAGGAGTGA-GCGTGCCGGAGGATG-TGCTC-TGCAGCAAGTCCCCCTGACCGGGGCTCTTT---TCCATAGCGGGTGCGAGACCCATAGCTGCTAGGCCTCT--TTCGGAT-GCGATCTCCTTGGAGTCGGGTTGCTTGGGAGTGCAGCCCTAAGTGGGTGGTAAACTCCACCTAAGACTAAATACGACCGTGAGACCGATAGCGAACAATTTGAAGAGAGAGTTCAACAGTACGTGAAACTGCTCAGAGGTAAACGGATGGGCCCTCGAAATCCT-GTGGCG-GGAGGATTCAGTTGGATGATGCGGGTGCAGG------ATGCGTGCTGGCTTTGAATGACGATCTCCTTGT-AGGAGACGG-------------------------CCGCTGTGCACAGTGCCCGCGTCGG--ACGACGCATTTG----CTTCCCGTCCGAA-GGACGCCGCAACCGGTTGG-GAGACGGCCTTAAAGGT-----AGCCGCTGGCAGGTGACTGAC--------------GG-TGCCGCG-----------------ATTCG-TCGTG---GCTCCGATAGCGTTATA-----------GCCTGGCATGCCG----------GATGGCTCGTAACCCGACCGAGGTATCGC-----------AA----AGGCC-CACCATGGGC--ATTGAATCGTCTCCTCTGTGAA-------ATGATTTCGGACGC--ATGAATGGCGACA---------------GCGGCTCGAAGGCCTTGAGGGCGCAC---------GGCACCGAAACCGTGGCCCACG---ATGGTCTCGCCCACGATGGTTGCCCG--------CGACGTCCGTT-GGAG--GTTGGCGGTTGGCGGCGAGTAGATCGGTCACCCATCCGACCCCCAAGGAGTCTAACATGTGTGCGAGTCAGTGGGACTCGAATAAGCCCAGAGGCGAAATGAAAGCAAAGACCGCGGAG-----ATCTCCCGGTCGAGTCGTGATCCCTGTTCCTC------GTGAACGGGGCGCAACGGCGACCCGTCCCG------TCCGATTCA--T-TCGGTGGGGCGGAGTTTGAGCACACACGTTGGGACCCGAAAGATGGTGAACTATACCTGGACAGGACGAAGCCAGAGGAAACTCTGGTGGAGGTCCGCAGCGGTTCTGACGTGCAAATCGATCGTCAGATCCGGGTCTAGGGGCGAAAGACTAATCGAACCATCTAGTAGCTGGTTCCCTCCGAAGTTTCCCTCAGGATAGCTGGCGCTCG--GAGAAT--TCAGTCTCATCTGGTAAAGCGAATGATTAGAGGCCTTGGGGACGAAACGACCTCAACCTATTCTCAAACTTTAAATGGGTGAGAAGGCCGCCTTGCTTGATTGATGAAGGCAGGT-CCTTGTGGATGAGAGTGCCCAGTGGGCCACTTTTGGTAAGCAGAACTGGCGCTGTGGGATGAACCAAACGACGGGTTAAGGCATCCGATGCGAGACGCTCATGAGATCCCATGAAAGGTGTTGGTTGCTCTAGA-CAGCAGGACGGTGGCCAT-GGAAGTCGGAATCCGCTAAGGAGTGTGT-AACAACTCACCTGCCGAAG--CAACTAGCCCTGAAAATGGATGACGCTCC-AGCGTCGAGCCTATACCCGTCCGCTGCTGGCAGAACTCCCTTG----AGCAAGGAGGTTTACGTCGCAGTGAGTAGGAGGGTCGCGGGGGAGAGCGTTGAAGGTGCCGGGCGTGAGCCCGCCTGGAGCCTCCCTCGGTGCAGATCTTGGTGGTAGTAGCAAATACTCAAGTGAGAACCTTGAGGACTGAAGTTGGAGAAGGGTTCCCAGTCGGCCCTAAGGGATCGGAGAAATCCGTTCCGAA--GCGGGACATTGGAAAATACTGT-----GCTTCTATAGCTGATATATAGATAGCTTGTCCCGC-TGCTGACCGAAAGGGAATGGGGTTAATATTCCCCAACCCGGACACGGAGATAGAGGTCTCTCGCAGACCTCAAATGCGGTAACGC-AATCGAACTCGGAGACGTCGGCGGAGGACCCGGGGAAGAGTTGTCTTTTCTTTGTAA-GGATTCGTGTCCCTGGAATCGGATCATCCGGAGATAGGGACGCT-GTTTCCGTAAAAGCTCCGCGGCTCTTGCGGAGTCCGGTGCGCCTCTGCCGGCCCTTGAAAATCCGAGGGAGAGAGTATGATTTTCGTGCCGGTCCGTACCCATATCCGCAGCAGGTCTNACATTATATTTAATTTTTGGGCCTTGAACTGCTAGAGTTGGGGCTACTATAAGAGTGTTAATTGGGACAAAATTGGGGCCAAGTGGGAAACTAATTGGGGATGACCAGTTATATAATGTAATTGTAACGGCACATGCTTTTGTAATAATTTTTTTTATAGTAATACCCGTTTTAATTGGGGGATTTGGGAATTGGTTAGTTCCTTTAATATAAGGGGCACCTGATATAGCCTTTCCTCGTATAAATAATTTAAGTTTTTGGTTACTCCCTCCTTCTTTAATGTTATTGTTTATTTCTTCTATAGTTGAAATAGGGGTGGGAGCTGGGTGAACAGTTTACCCTCCTTTAGCTTCTTTAGAAGGGCATGCAGGGAGATCGGTGGATTTTGCTATTTTTTCTTTACATTTAGCTGGGGCTTCTTCTATTATAGGGGCTATTAATTTTATTTCTACTATTATTAATATACGAAGATTTGGTATAAGAATGGAAAAGGTCCCTTTGTTTGTTTGGTCTGTTTTAATTACTGCTATTCTTTTATTACTATCTCTTCCTGTATTAGCAGGGGCTATTACAATATTATTAACAGATCGAAATTTTAATACCTCTTTTTTTGACCCTGCAGGGGGAGGGGATCCTATTTTATTTCAACATTTATTTTCGAAAGAGTACCGGTGGCAAGGCCCCGAGGAAGCAGTTGGCGACCAAGGCGGCCCGGAAGAGCGCCCCAGCAACTGGAGGAGTTAAGAAACCCCATCGTTACAGGCCTGGAACAGTCGCTTTGAGGGAGATTCGTCGTTACCAGAAGTCGACTGAGCTCTTGATCCGCAAGCTCCCATTCCAGCGTCTGGTCAGGGAAATTGCCCAGGATTTCAAGACCGATCTCCGATTCCAGAGCTCTGCCGTCATGGCTCTCCAGGAAGCTAGCGAAGCCTACCTCGTCGGTCTCTTCGAAGACACCAACTTGTGCGCTATCCACGCCAAGCGT [6036 bp]
Microdipoena_guttata ??????????????????????????????????????????????????????????????????????????????????????????????????????????????????????????????????????????????????????????????????????????????????????????????????????????????????????????????????????????????????????????????????????????????????????????????????????????????????????????????????????????????????????????????????TGTTTAATTTTTTTTTTTAAATAAAGCCTGCTCAATGAA-------AATTAAATAGCCGCAGAATTTTAACTGTGCTAAGGTAGCATAATCATTAGATTTTTAATTAAAATCTAGAATGAAAGGCGTAACTTTTATTAACTTTATTAA---ATTTACTTAATTAAAATTAAATTAAAAATAAAAATATTTTTATAAAA-TAATAGACGACAAGACCCTATTGAACTTAACTTTA-GTTAAGCTGGGGCAGCTAATTAAAAATAATTTTAATTTAAATAGTT--GTATAAAAA-CCTAATA-TTATTA---AAT-AAATAAGTTACCATAGGGATAACAGCGTAATTTTTTATAAAAGTTCTTATTAAATATAAA-GATTGCGACCTCGATGTTGAATTATTTT--CCTAATAGAGGCAAAACTTTAAAAAGGAAGTCTGTTCGACTTTTAAATTTTTACA??????????????????????????????????????????????????????????GAAACCGCGAATGGCTCATTATATCAGCTATGGTTCCCAAGATCGTAC--TTTACTACTTGGATAACTGTGGTAATTCTAGAGCTAATACATGCAGCAGAGCTCCGACCGCGA----------GGGACGAGCGCTTTTATTAGA-CCAAAATCAAACGGACCTC---GTGTCCGTTA-------------------------AATGTGGTGACTCTGTATAAC--TTATCTGATCGCACGGGC--TT-GTCCCGGCGACGTATCTTTCAAGTGTCTGCCTTATCAACTGTCGATGGTAGGTTATGCGCCTACCATGGTCGTAACGGGTGACGGGGGATCAGGGTTCGATCCCGGAGAGGGAGCCTGAGAAACGGCTACCACATCCAAGGAAGGCAGCAGGCGCGCAAATTACCCACTCCCGGCACGGGGAGGTAGTGACGAAAAATAACAATACAAGACTCTTTTGAGACCTTGTAATTGGAATGAGTACACTCTAAGTCCTT-TAACGAGGATCCATTGGAAGGCAAGTCCGGTGCCAGCAGCTGCGGTAACTCCAGCTCCAATAGCGTATATTAAAGTTGTTGCGGTTAAAAAGCTCGTAGTTGGATCTCAGTTACGG-ACGGGTGGTCTACCT-------------ACCGGTAG-------TTACTGCCCGGT----CCGAACAATGCCGTCGGTTTCTCTTGATGATCTTCACCGGTTGTC-TTGGG-AGATCCGACAAGTTTACTTTGAAAAAATTAGAGTGCTCAAAGCATGC------GTGATGCATGGATAATGGTGCATGGAATAATGGAATAGGACCTCGGTTCTG-TTTTGTTGGTTTTC---GGAACACGAGGTAATGATTAAGAGGGACAGACGGGGGCATTCGTATTGCGACGCTAGAGGTGAAATTCTTGGACCGTCGCAAGACGAACTACTTGTTTCCATTAATCAAGAACGAAAGTTAGAGGTTCGAAGGCGATCAGATACCGCCCTAGTTCTAACCATAAACGATGCCAGCCAGCGATCCGTCTGTGTTCCTCAAATGACACGACGGGCAGCTTCCGGGAAACCA-AAGCTTTTGGGTTCCGGGGGAAG?TTAAAGGAATTGGCGGAAGGGCACCACCA-GGAATGGGGCCTGCGGCTTAATTTGACTCAACACGGGAAAACTTACCCGGCCCGGACACAGGAAGGATTGACAGATTAAGAGCTCTTTCTTGATTCTGTGGGTG-GTGGTGCATGGCCGTTCTTAGTTGGTGGAGCGATTTGTCTGGTTAATTCCGATAACGAACGAGACTCTAGCCTACTAAATAGACG--TTCCGATCCCTAT---------CTGTCGGACG----------GTCTTCTTAGAGGGACAAGCGG---CGTTT-AGCCGCACGAGACAGA--------------------------------CCGGGGCCGCACGCGCGCCACATTGAAGGAATCAGCGTGT--GCTTTCCCGGTCCGACAGGATTGGGTAACCCGTTGAACCTCCTTCGTGCTGGGGATAGAACCTTGTAA-TTAGTT--CTTGAACGAGGAATTCCCAGTAAGCACGAGTCATCAGCTCG-TGTTGATTACGTCCCTGCCCTTTGCACACACCGCCCGTCGCTACTACCGATTGAATGATTAAGTGAGGTCTTCGGACTGGCGCTCGG-ATTGGC-------CTC----CGGGTCGA-----GCCGAAGTGCCGGAAAGATGACCAAACTTGATCATTTAGAGATAGTAAAAGTCGTAACAAGGTTTCCATTAATAAGCGGAGGAAAAGAAACCAACTGGGATTCCCTGAGTAACGGCGAGCGAAAAGGGAACAGTCCAGCGCCGAATCCCGCAC--CGGAGACGGTGCCGGGAAATGTGGCGTTTAGGAGTGA-GCGTGCCGGAGGAAG-AGCTC-TGCAGCAAGTCCCCCTGACCGGGGCTGTTT---TCCAAAGCGGGTGCGAGACCCATAGCTGCTAGGCCTCT--TTCGGAT-GCGATCTCCTTGGAGTCGGGTTGCTTGGGAGTGCAGCCCTAAGTGGGTGGTAAACTCCACCTAAGACTAAATACGACCGTGAGACCGATAGCGAACAATTTGAAGAGAGAGTTCAACAGTACGTGAAACTGCTCAGAGGTAAACGGATGGGCCCTCGAAGTCCT-GTGTCG-GGAGGATTCAGTTGGATGATGCGGGTGC-GG------ATGCGTGC-GGCTTTGAATGACGATTTCCTTTCGAGGGAACGG-------------------------CCGCTGTGCACGGTGCCTGCGTCGG--ACGACGCATTTG----CTTCCCGTCCGAA-GGACGCCGCAACCGGTTGG-GAGACGGCCTTAAAGGT-----AGCCGCTGGCAGGTGACTGAC--------------GGTTGCCGCG-----------------ATTCGTTCGTG---GCTCCGATAGCGTTATA-----------GCCTGGCATGCCG----------GATGGCTCGTAACCCGACCGTGGTATCGC-----------AA----AGGCC-CACCATGGGCAAATGTAATCGTCTCCTCTGTGAA-------ATGATTTCGGACGC--ATGAATGGCGACA---------------GCGGCTCGAAGGCCTTGAGGGCGCAC---------GGCACCGAAACCGTGGCCCACG---ATGGTCTCGCCCACGATGGTTGCCCG--------CGACGTCCGTT-GGAG--GTTGGCGGTTGGCGGCGAGTAAATCC?????????????????CAAGGAGTCTAACATGTGTGCAAGTCAGTGGGACTCGAATAAGCCCAGAGGCGAAATGAAAGCAAAGACCGCGGAG-----ATCTCCCGGTCGAGTCGTGATCCCTGTTCCTTA-----GTGAACGGGGCGCAACGGCGACCCGTCCCG------TCCGATTCA--T-TCGGTGGGGCGGAGTTTGAGCACACACGTTGGTACCCGAAAGATGGTGAACTATACCTGGACAGGACGAAGCCAGAGGAAACTCTGGTGGAGGTCCGCAGCGGTTCTGACGTGCAAATCGATCGTCAGATCCGGGTCTAGGGGCGAAAGACTAATCGAACCATCTAGTAGCTGGTTCCTTCC------------------------------------------------------------------------------------------------------------------------------------------------------------------------GATGCCCAGTGGGCCACTTTTGGTAAGCAGAACTGGCGCTGTGGGATGAACCAAACGACGGGTTAAGGCGTCCGATGCTAGACGCTCATGCGATCCCATGAAAGGTGTTGGTTGCTCTAGA-CAGCAGGACGGTGGCCAT-GGAAGTCGGAATCCGCTAAGGAGTGTGT-AACAACTCACCTGCCGAAG--CAACTAGCCCTGAAAATGGATGACGCTCC-AGCGTCGAGCCTATACCCGTCCGCTGCTGGCAGAACTCCCTTG----AGCAAGGAGGTTTAAGTCGCAGTGAGTAGGAGGGTCGCGGGGGAGAGCGTTGAAGGTGCCGGGCGTGAGCCCGCCTGGAGCCTCCCCCGGTGCAGATCTTGGTGGTAGTAGCAAATACTCAAGTGAGAACCTTGAGGACTGAAGCTGGAGAAGGGTTCCCAGTCGGCCCTAAGGGATCGGAGAAATCCGTTCCGAA--GCGGGACATTGTATGATAT--------GCTGCTATAGCTGATATATAGATAGCTTGTCCCGC-TGCTGACCGAAAGGGAATGGGGTTAATATTCCCCAACCCGGACACGGAGATAGAGGTCTCTCGCAGACCTCAAATGCGGTAACGC-AATCGAACTCGGAGACGTCGGCGGAGGACCCGGGGAAGAGTTATCTTTTCTTTGTAA-GGATTCGTGTCCCTGGAATCGGATCATCCGGAGATAGGGACGCT-GTTTCCGTAAAAGCTCCGCGGCTCTTGCGGAGTCCGGTGCGCCTCTGCCGGCCCTTGAAAATCCGAGGGAGAGAGTATGATTTTCGTGCCGGGCCGTACCC?????????????????GACATTATATTTAATTTTTGGGGCTTGGGCTGCTATAGTTGGGACTGCAATAAGAGTATTAATTCGAACAGAGTTAGGACAAATTGGRAGATTAATTGGGGATGATCAATTGTATAATGTAATTGTTACGGCTCATGCTTTTGTAATAATTTTTTTTATAGTAATRCCTGTTTTAATTGGGGGTTTTGGGAATTGGYTGGTTCCTTTAATATTAGGAGCTCCAGATATRGCTTTTCCTCGTATAAATAATTTAAGTTTTTGGTTATTACCTCCTTCTTTAATATTATTATTTATTTCTTCTATAGTTGAAATAGGGGTGGGGGCTGGATGAACAGTTTATCCCCCTTTAGCTTCTTTAGAGGGRCATTCAGGAAGATCTGTAGATTTTGCTATTTTTTCTTTACACTTAGCKGGGGYTTCCTCTATTATAGGGGCTATTAATTTTATTTCTACAATTATTAATATACGAAGATTTGGAATAAGAATAGAGAAGGTYCCTTTATTTGTTTGGTCTGTTTTAATTACTGCTATTTNNNNNNNNNNNNNNNNNNNNNNNNNNNNNNNNNNNNNNNNNNNNNNNNNNNNNNNNNNNNNNNNNNNNNNNNNNNNNNNNNNNNNNNNNNNNNNNNNNNNNNNNNNNNNNNNNNNNNNNNNNNNNTCGAAAGAGTACGGGGGGCAAGGCCCCGAGGAAGCAGTTGGCGACCAAGGCAGCCCGTAAGAGCGCCCCAGCAACTGGAGGAGTTAAGAAACCCCATCGTTACAGGCCTGGAACCGTCGCTTTGAGGGAGATTCGTCGTTACCAGAAATCGACCGAGCTTTTGATCCGCAAGCTCCCATTCCAGCGTCTGGTCAGGGAAATTGCCCAGGATTTCAAGACCGATCTCCGATTCCAGAGCTCTGCCGTCATGGCTCTCCAGGAAGCTAGCGAAGCCTACCTCGTCGGTCTCTTCGAAGACACCAACTTGTGCGCTATCCACGCCAAGCGT [6036 bp]
Microdipoena_nyungwe ???????????????????????????????????????????????????????????????????????????????????????????????????????????????????????????????????????????????????????????????????????????????????????????????????????????????????????????????????????????????????????????????????????????????????????????????????????????????????????????????????????????????????????????????????TGTTTAATTTTTTTTTTAAATAAAGCCTGCTCAATGAA-------AATTAAATAGCCGCAGAATTTTAACTGTGCTAAGGTAGCATAATCATTAGATTTTTAATTAAAATCTAGAATGAAAGGTTTAACTTTTATTTACTTTATTAA---ATTCACTTAATTTAAATTATATTAAAAATAAAAATATTTTTATACCC-TAATAGACGACAAGACCCTATTGAACTTAACTTTA-GTTAAGCTGGGGCAGCTAGTTAAAAACAATTTTAATTTTATTAATA--TAATAAAAA-CCTAATA-TTATTA---AAT-AAATAAGTTACCATAGGGATAACAGCGTAATTTTTTATAAAAGTTCTTATTAAATATAAA-GATTGRGACCTCGATGTTGAATTATTTA--CCTAYTAAGAGCAAAATCTTAAAAAGGGAGTCTGTTCGACTTTTAAATATTTACA?????????????????????????????????????????????????????????????????????????????????????????????????????????????????????????????????????????????????????????????????????????????????????????????????????????????????????????????????????????????????????????????????????????????????????????????????????????????????????????????????????????????????????????????????????????????????????????????????????????????????????????????????????????????????????????????????????????????????????????????????????????????????????????????????????????????????????????????????????????????????????????????????????????????????????????????????????????????????????????????????????????????????????????????????????????????????????????????????????????????????????????????????????????????????????????????????????????????????????????????????????????????????????????????????????????????????????????????????????????????????????????????????????????????????????????????????????????????????????????????????????????????????????????????????????????????TGTTTCCATTAATCAAGAACGAAAGTTAGAGGTTCGAAGGCGATCAGATACCGCCCTAGTTCTAACCATAAACGATGCCAGCCAGCGATCCGTCTGTGTTCCTCAAATGACACGACGGGCAGCTTCCGGGAAACCA-AAGCTTTTGGGTTCCGGGGGAAG?TTAAAGGAATTGGCGGAAGGGCACCACCA-GGAATGGGGCCTGCGGCTTAATTTGACTCAACACGGGAAAACTTACCCGGCCCGGACACAGGAAGGATTGACAGATTAAGAGCTCTTTCTTGATTCTGTGGGTG-GTGGTGCATGGCCGTTCTTAGTTGGTGGAGCGATTTGTCTGGTTAATTCCGATAACGAACGAGACTCTAGCCTACTAAATAGACG--TTCCGATCCCTAT---------CAGTCGGACG----------TTCTTCTTAGAGGGACAAGCGG---CGTTT-AGCCGCACGAGACAGA--------------------------------CCGGGGCCGCACGCGCGCCACATTGAAGGAATCAGCGTGT--GCTTTCCCGGTCCGACAGGATTGGGTAACCCGTTGAACCTCCTTCGTGCTGGGGATAGAACCTTGTAA-TTAGTT--CTTGAACGAGGAATTCCCAGTAAGCACGAGTCATCAGCTCG-TGTTGATTACGTCCCTGCCCTTTGCACACACCGCCCGTCGCTACTACCGATTGAATGATTAAGTGAGGTCTTCGGACTGGCGCTCGG-ATTGGC-------CTC----CGGGTCGA-----GCCGAAGTGCCGGAAAGATGACCAAACTTGATCATTTAGAGATAGTAAAAGTCGTAACAAGGTTTCC?????????????????????????????????????????????????????????????????????????????????????????????????????????????????????????????????????????????????????????????????????????????????????????????????????????????????????????????????????????????????????????????????????????????????????????????????????????????????????????????????????????????????????????????????????CTGCTCAGAGGTAAACGGATGGGCCCTCGAAATCCT-GTGGCG-GGAGGATTCAGTCGGACGATGCGGGTGC-GG------ATGCGTGCTGGCTTTGAATAACGATCTCCTTTTGAGGAAACGG--------------------------CCGCGTGCACAGTGCCTGCGTCGG--ACGACGCATTTG----CTTCCCGTCCGAA-GGACGCCGCAACCGGTTGG-GAGACGGCCTTAAAGGT-----AGCCGCTGGCAGGTGACTGAC--------------TGTGTGCGCGC---------------GATTCG-TCGTGTGCGCGTAGTTTGCGTTATA-----------GCCTGGCATGCCG----------GATGGCTCGTAACCCGACCGAGGTATCGC-----------AA----AGGCC--CTCATGGGCAAAATCKATCGTCTCCTCTGTGAA-------ATGATTTCGGACGC--ATGAATGGCGACA---------------GCGGCTCGAAGGCCTTGAGGGCACAC---------GGCAACGAAWCCGTGGCCCACG---WCGGTCTCGCCCACGATGGTTGCCCG--------CGACGTCCGTT-GGAG--GTTGGCGGTTGGCGGCGAGTAAATCGGTCACCCATCCGACCC??????????????????????????????????????????????????????????????????????????????????????????????????????TCCCTGTTCCTCC-----RTGAACGGGGCTCWACGGCGACCCGTCCCG------TSCGATTCA----TTCGGGGGGCGGAGTTTGAGCACACACGTTGGGACCCGAAAGATGGTGAACTATACCTGGACAGGAC--AACCAGAGGAAACTCTGGYGGAGGKCC-CAGCGGTTCTGACGTGCAAATCGATCRTCMGATCCGGGTCTAGGGGC-AAAGACTAATCWMCTC---TA????????????????????????????????????????????????????????????????????????????????????????????????????????????????????????????????????????????????????????????????????????????????????????????????????????????????????????????????????????????????????????????????????????????????????????????????????????????????????????????????????????????????????????????????????????????????????????????????????????????????????????????????????????????????????????????????????????????????????????????????????????????????????????????????????????????????????????????????????????????????????????????????????????????????????????????????????????????????????????????????????????????????????????????????????????????????????????????????????????????????????????????????????????????????????????????????????????????????????????????????????????????????????????????????????????????????????????????????????????????????????????????????????????????????????????????????????????????????????????????????????????????????????????????????????????????????????????????GACATTATATTTAGTTTTTGGAGCTTGGGCTGCTATAGTTGGGACTGCAATAAGAGTATTAATTCGTACAGAATTGGGACAAGTTGGTAGATTAATTGGAGATGACCAATTGTATAATGTTATTGTTACAGCTCATGCTTTTGTGATAATTTTTTTTATAGTAATACCTGTTTTAATTGGGGGATTTGGAAATTGATTAGTTCCTTTAATATTAGGAGCACCTGATATAGCTTTTCCTCGAATAAATAATTTAAGTTTTTGATTACTACCCCCTTCTTTAATATTATTGTTTATCTCTTCTATAGTTGAAATAGGTGTAGGGGCGGGATGAACCGTTTATCCCCCTTTAGCTTCTTTAGAAGGACATTCAGGAAGATCAGTAGATTTTGCTATTTTTTCTTTACATTTAGCTGGGGCTTCTTCTATTATAGGGGCTATTAATTTTATTTCTACAATTATTAATATACGTAGATTTGGAATAAGAATAGAGAAGGTCCCTTTATTTGTGTGATCTGTTTTAATTACTGCTATTCTTTTACTTTTATCTTTACCTGTGTTAGCAGGGGCTATTACAATATTATTAACAGATCGAAATTTTAATACTTCTTTTTTTGACCCTGCCGGGGGAGGAGACCCTATTTTGTTTCAACATTTATTTTCGCAAGAGTACGGGGGGCAAGGCCCCGAGGAAGCAGTTGGCGACCAAGGCAGCGCGGAAGAGCGCCCCGGCGACTGGAGGAGTCAAGAAGCCCCATCGTTACAGGCCTGGAACCGTCGCTTTGAGGGAGATTCGTCGTTACCAGAAATCGACTGAGCTTTTGATCCGCAAGCTCCCGTTCCAGCGTCTTGTCCGGGAAATCGCCCAGGATTTCAAGACCGATCTCCGATTCCAGAGCTCTGCCGTCATGGCTCTCCAGGAAGCCAGCGAAGCTTACCTCGTCGGTCTNNNNNNNNNNNNNNNNNNNNNNNNNNNNNNNNNNNNNNNN [6036 bp]
Minanapis_casablanca ????????????????????????????????????????????????????????????????????????????????????????????????????????????????????????????????????????????????????????????????????????????????????????????????????????????????????????????????????????????????????????????????????????????????????????????????????????????????????????????????????????????????????????????????????????????????????????????????????????????????????????????????????????????????????????????????????????????????????????????????????????????????????????????????????????????????????????????????????????????????????????????????????????????????????????????????????????????????????????????????????????????????????????????????????????????????????????????????????????????????????????????????????????????????????????????????????????????????????????????????????????????????????????????????????????????????????????????????????????????????????????????????????????????????????????????????????????????????????????????????????????????????????????????????????????????????????????????????????????????????????????????????????????????????????????????????????????????????????????????????????????????????????????????????????????????????????????????????????????????????????????????????????????????????????????????????????????????????????????????????????????????????????????????????????????????????????????????????????????????????????????????????????????????????????????????????????????????????????????????????????????????????????????????????????????????????????????????????????????????????????????????????????????????????????????????????????????????????????????????????????????????????????????????????????????????????????????????????????????????????????????????????????????????????????????????????????????????????????????????????????????????????????????????????????????????????????????????????????????????????????????????????????????????????????????????????????????????????????????????????????????????????????????????????????????????????????????????TTAAAGGAATTGACGGAAGGGCACCACAA-GACATGGGGCCTGCGGCTTAATTTGACTCAACGCGGGACAACTCACCAGGTCCGGACACAGGAAGGATTGACAGATTAAGAGCTCTTTCTTGATTCTGTGGGTG-GTGGTGCATGGTCGTTCTTAGTTCGTGGACTGATTTGTCTGGTCAATTCCGATAACGAGCGAGATTCTAGCCTACTAAATAGACG--TTCCGCTCCTC----------TCTGGCGGACG----------CTCTTCTTAGAGGGACAGGCGG---CGCTT-AGCCGCACGAGACTGA--------------------------------CCTGGGCCGCACGCGCGCCACATTGAAGGAATCAGCGTGT--GCTTCCCCTGCCCGACAGGGCTGGGTAACCCGTTGAACCTCCTTCGTGCTGGGGATAGGGGCTTGTAA-TTGTTCCCCTTGAACGAGGAATGCCCAGTAAGCACGAGTCATAATCTTG-TGTTGATTACGTCCCTGCTCTTTGTGCACACCGCCCGTCGCTACTACTAATTGAATGATTTGGTGAGGTCTTCGGACTGGCGCTCGG-ATTGGC-------CTT----CGGGTCGA-----GCCGGCGTGCCGGAAAGATGACCAAACCCGATCATTTAGAGGAAGTAAAAGTCGTAACAAGGTTACC????????????????????????????????????????????????????????????????????????????????????????????????????????????????????????????????????????????????????????????????????????????????????????????????????????????????????????????????????????????????????????????????????????????????????????????????????????????????????????????????????????????????????????????????????????????????????????????????????????????????????????????????????????????????????????????????????????????????????????????????????????????????????????????????????????????????????????????????????????????????????????????????????????????????????????????????????????????????????????????????????????????????????????????????????????????????????????????????????????????????????????????????????????????????????????????????????????????????????????????????????????????????????????????????????????????????????????????????????????????????????????????????????????????????????????????????????????????????????????????????????????????????????????????????????????????????????????????????CAAGGAGTCTAACATGTGTGCGAGTCAATGGGTCTCGAATAAGCCCAGAGGCGCAATGAAAGCAAAGATTGGATTC-------ACTCCAGTCGTGTTGGGATCCTCCGCCCTCG-----TCGGCGGAGGGGCACCAACGACCCGTCCTG------TACGATTTA----TCGTTTTGGCGGAGTCTGAGCATACACGTTGGGACCCGAAAGATGGTGAGTTATGCCC??????????????????????????????????????????????????????????????????????????????????????????????????????????????????????????????????????????????????????????????????????????????????????????????????????????????????????????????????????????????????????????????????????????????????????????????????????????????????????????????????????????????????????????????????????????????????????????????????????????????????????????????????????????????????????????????????????????????????????????????????????????????????????????????????????????????????????????????????????????????????????????????????????????????????????????????????????????????????????????????????????????????????????????????????????????????????????????????????????????????????????????????????????????????????????????????????????????????????????????????????????????????????????????????????????????????????????????????????????????????????????????????????????????????????????????????????????????????????????????????????????????????????????????????????????????????????????????????????????????????????????????????????????????????????????????????????????????????????????????????????????????????????????????????????????????????????????????????????????????????????????????????????????????????????????????????????????????????????????????????????????????????????????????????????????????????????????????????????????????????????????????????????????????????????????????????????????????????????????????????????????????????????????????????????????????????????????????????????????????????????????????????????????????????????????????????????????????????????????????????????????????????????????????????????????????????????????????????????????????????????????????????????????????????????????????????????????????????????????????????????????????????????????????TAGGAAATCGACCGGTGGCAAAGCCCCGCGAAAGCAGCTCGCCACCAAGGCTGCCCGTAAGAGCGCCCCTGCAACCGGAGGTGTTAAGAAGCCCCATCGCTACAGGCCTGGAACCGTAGCTTTGAGAGAGATCCGTCGTTACCAGAAATCGACTGAGCTTTTGATCCGCAAGCTGCCCTTCCAGCGTTTGGTGAGAGAAATCGCTCAGGATTTCAAGACCGATCTCCGATTCCAAAGCTCGGCTGTCATGGCCCTCCAGGAAGCTAGCGAGGCTTACTTGGTCGGATTGTTCGAAGACACCAACTTGTGCGCTATCCATGCCAAGCGA [6036 bp]
Minanapis_palena ???????????????????????????????????????????????????????????????????????????????????????????????????????????????????????????????????????????????????????????????????????????????????????????????????????????????????????????????????????????????????????????????????????????????????????????????????????????????????????????????????????????????????????????????????????????????????????????????????????????????????????????????????????????????????????????????????????????????????????????????????????????????????????????????????????????????????????????????????????????????????????????????????????????????????????????????????????????????????????????????????????????????????????????????????????????????????????????????????????????????????????????????????????????????????????????????????????????????????????????????????????????????????????????????????????????????????????????????????????????????????????????????????????????????????????????????????????????????????????????????????????????????????????????????????????????????????????????????????????????????????????????????????????????????????????????????????????????????????????????????????????????????????????????????????????????????????????????????????????????????????????????????????????????????????????????????????????????????????????????????????????????????????????????????????????????????????????????????????????????????????????????????????????????????????????????????????????????????????????????????????????????????????????????????????????????????????????????????????????????????????????????????????????????????????????????????????????????????????????????????????????????????????????????????????????????????????????????????????????????????????????????????????????????????????????????????????????????????????????????????????????????????????????????????????????????????????????????????????????????????????????????????????????????????????????????????????????????????????????????????????????????????????????????????????????????????????????????????????????????????????????????????????????????????????????????????????????????????????????????????????????????????????????????????????????????????????????????????????????????????????????????????????????????????????????????????????????????????????????????????????????????????????????????????????????????????????????????????????????????????????TCTGGGCCGCACGCGCGCTACACTGACAGAGCCAGCGAGT-TTTTTTCCTTGGCCGAAAGGTCTGGGTAATCTTGTGAAACTCTGTCGTGCTGGGGATAGAGCATTGCAA-TTATTGCTCTTCAACGAGGAATTCCTAGTAAGCGTGAGTCATCAGCTCG-CGTTGATTACGTCCCTGCCCTTTGTACACACCGCCCGTCGCTACTACCGATTGAATGGCTTA?????????????????????????????????????????????????????????????????????????????????????????????????????????????????????????????????????????????????????????????????????????????????????????????????????????????????????????????????????????????????????????????????????????????????????????????????????????????????????????????????????????????????????????????????????????????????????????????????????????????????????????????????????????????????????????????????????????????????????????????????????????????????????????????????????????????????????????????????????????????????????????????????????????????????????????????????????????????????????????????????????????????????????????????????????????????????????????????????????????????????????????????????????????????????????????????????????????????????????????????????????????????????????????????????????????????????????????????????????????????????????????????????????????????????????????????????????????????????????????????????????????????????????????????????????????????????????????????????????????????????????????????????????????????????????????????????????????????????????????????????????????????????????????????????????????????????????????????????????????????????????????????????????????????????????????????????????????????????????????????????????????????????????????????????????????????????????????????????????????????????????????????????????????????????????????????????????????????????????????????????????????????????????????????????????????????????????????????????????????????????????????????????????????????????????????????????????????????????????????????????????????????????????????????????????????????????????????????????????????????????????????????????????????????????????????????????????????????????????????????????????????????????????????????????????????????????????????????????????????????????????????????????????????????????????????????????????????????????????????????????????????????????????????????????????????????????????????????????????????????????????????????????????????????????????????????????????????????????????????????????????????????????????????????????????????????????????????????????????????????????????????????????????????????????????????????????????????????????????????????????????????????????????????????????????????????????????????????????????????????????????????????????????????????????????????????????????????????????????????????????????????????????????????????????????????????????????????????????????????????????????????????????????????????????????????????????????????????????????????????????????????????????????????????????????????????????????????????????????????????????????????????????????????????????????????????????????????????????????????????????????????????????????????????????????????????????????????????????????????????????????????????????????????????????????????????????????????????????????????????????????????????????????????????????????????????????????????????????????????????????????????????????????????????????????????????????????????????????????????????????????????????????????????????????????????????????????????????????????????????????????????????????????????????????????????????????????????????????????????????????????????????????????????????????????????????????????????????????????????????????????????????????????????????????????????????????????????????????????????????????????????????????????????????????????????????????????????????????????????????????????????????????????????????????????????????????? [6036 bp]
Mysmena_MYSM_007_MEX ???????????????????????????????????????????????????????????????????????????????????????????????????????????????????????????????????????????????????????????????????????????????????????????????????????????????????????????????????????????????????????????????????????????????????????????????????????????????????????????????????????????????????????????????????????????????????????????????????????????????????????????????????????????????????????????????????CTTTTAATTAAAGGCAAGTATGAAAGATTTAACGTTTAAATTCCTTTTTTTA-----TGAATTTTTGAAATTTTCTTGAAAATAAAAATATTTTCATATAAAAGTTAGACGACAAGACCCTATTGAACTTAACTGAA-GTTTAGCTGGGGCAGCTATATAATAATTATTTTATTTTTAATATTA--AATTTTATGACCCAATA-AAATTGAATCATCGATCAAGTTACCATAGGGATAACAGCGTAATAATCCTTTGAAGCTCTTATTTAAAGATA--TATTGCGACCTCGATGTTGAATTAATTT--TCCTTTAAAACGCATAGTTTTAAAAGTAAGTCTGTTCGACTTTTAAAAAATTACA?????????????????????????????????????????????????????????????????????????????????????????????????????????????????????????????????????????????????????????????????????????????????????????????????????????????????????????????????????????????????????????????????????????????????????????????????????????????????????????????????????????????????????????????????????????????????????????????????????????????????????????????????????????????????????????????????????????????????????????????????????????????????????????????????????????????????????????????????????????????????????????????????????????????????????????????????????????????????????????????????????????????????????????????????????????????????????????????????????????????????????????????????????????????????????????????????????????????????????????????????????????????????????????????????????????????????????????????????????????????????????????????????????????????????????????????????????????????????????????????????????????????????????????????????????????????????????????????????????????????????????????CAGATACCGCCCTAGTTCTAACCATAAACGATGCCAGCCAGCGATCCGTCTGTGTTCCTCAAATGACACGACGGGCAGCTTCCGGGAAACCA-AAGCTTTTGGGTTCCGGGGGAAG?TTAAAGGAATTGGCGGAAGGGCACCACCA-GGAATGGGGCCTGCGGCTTAATTTGACTCAACACGGGAAAACTTACCCGGCCCGGACACAGGAAGGATTGACAGATTAAGAGCTCTTTCTTGATTCTGTGGGTG-GTGGTGCATGGCCGTTCTTAGTTGGTGGAGCGATTTGTCTGGTTAATTCCGATAACGAACGAGACTCTAGCCTACTAAATAGGCG--TTCCGATCTTAATTA-----AATAGTCGGACG--------TTTTCTTCTTAGAGGGACAAGCGG---CGTTT-AGCCGCACGAGACAGA--------------------------------CCGGGGCCGCACGCGCGCCACATTGAAGGAATCAGCGTGT--GCTTTCCCGGTCCGACAGGATTGGGTAACCCGTTGAACCTCCTTCGTGCTGGGGATAGAACCTTGTAA-TTAGTT--CTTGAACGAGGAATTCCCAGTAAGCACGAGTCATCAGCTCG-TGTTGATTACGTCCCTGCCCTTTGCACACACCGCCCGTCGCTACTACCGATTGAATGATTAAGTGAGGTCTTCGGACTGGCGCTCGG-ATTGGC-------CTC----CGGGTCGA-----GCCGAAGTGCCGGAAAGATGACCAAACTTGATCACTTAGAGATAGTAAAAGTCGTAACAAGGTTTCC???????????????????????????????????????????????????????????????????????????????????????????????????????????????????????????????????????????????????????????????????????????????????????????????????????????????????????????????????????????????????????????????????????????????????????????????????????????????????????????????????????TTTGAAGAGAGAGTTCAACAGTACGTGAAACTGCTTAGAGGTAAACGGATGGGCCCTCGAAATCCT-GTGGCG-GGAGGATTCAGTCGAACAGAATCCATCGATGAGA------------GGTTAAATTTCGAAAGAGTCTTCGGGTTCGATCG-------------------ATGTTATTACTTTTCATTCGGAGGAATCTTG--ACGACGCATTTG----CTTCCCGTCCGAA-GGACGTCGCAACCGATTGG-GAAACGGCCTTAAAGGT-----AGCCGATGGCAGGTGACTGAC--------------GAGTTACT------------------------TTCGGG--TTTCTCGTTAGCGTTATAGCC--------GGTTTTGTTGCCG----------CATGGCTCGTGGCCCGATCGAGGTATCGC-----------AATGA-GGAATGTAATACTTCC-TTACTTTTCGCCTCCTCTGTAAA-------ATGATTACGGAC----GTAAAAGGTGACA---------------GAGGTTCGTTAATCCGGCAGGCACAC---------GGAACTGACACCGTGGCCCGTT---GGACATCTGTCCTCGTTGGTTACCGA--------CGAAATCCGTTTGGAGTTGTTGGCGGTTAGCGACGAGTAGATCGGTCACCCATCCGACCCCCAAGGAGTCTAACATGTGTGCGAGTCAGTGGGACTCGAATAAGCCCAGAGGCGTAATGAAAGCAAAGACCGCGGAG-----ATATCCCGGTCGAGTCGAGATCCGTGTTC--GA-----AAGAATGCGGCGCATCGACGACCCGTCCCG------TCCGATTTA--T-TCGGTGGGGCGGAGTTTGAGCACACACGTTGGGACCCGAAAGATGGTGAGCTATACCTGGACAGGACGAAGCCAGAGGAAACTCTGGTGGAGGTCCGCAGCGGTTCTGACGTGCAAATCGATCGTCAGATCCGGGTCTAGGGGCGAAAGACTAATCGAATCATCTA??????????????????????????????????????????????????????????????????????????????????????????????????????????????????????????????????????????????????????????????????????????????????????????????????????????????????????????????????????????????????????????????????????????????????????????????????????????????????????????????????????????????????????????????????????????????????????????????????????????????????????????????????????????????????????????????????????????????????????????????????????????????????????????????????????????????????????????????????????????????????????????????????????????????????????????????????????????????????????????????????????????????????????????????????????????????????????????????????????????????????????????????????????????????????????????????????????????????????????????????????????????????????????????????????????????????????????????????????????????????????????????????????????????????????????????????????????????????????????????????????????????????????????????????????????????????????????????????????????????????????????????????????????????????????????????????????????????????????????????????????????????????????????????????????????????????????????????????????????????????????????????????????????????????????????????????????????????????????????????????????????????????????????????????????????????????????????????????????????????????????????????????????????????????????????????????????????????????????????????????????????????????????????????????????????????????????????????????????????????????????????????????????????????????????????????????????????????????????????????????????????????????????????????????????????????????????????????????????????????????CCGTAAGAGTACCGGAGGCAAGGCCCCCAGGAAGCAGCTGGCTACCAAGGCTGCTCGTAAGAGCGCCCCGGCAACCGGAGGTGTCAAGAAGCCCCATCGTTACAGGCCTGGAACCGTCGCTTTGAGAGAAATCCGTCGTTACCAAAAGTCCACCGAGCTTTTGATCCGCAAGTTGCCTTTCCAGCGACTTGTYCGAGAAATCGCTCAGGATTTCAAGACTGATCTCCGATTCCAGAGCTCTGCTGTCATGGCTCTCCAGGAAGCTAGCGAAGCTTACCTCGTCGGCCTTTTCGAAGACACCAACTTGTGCGCAATCCACGCCAAGCGA [6036 bp]
Mysmena_MYSM_013_THAI ????????????????????????????????????????????????????????CCGCCGATTGAATATGGTGACACCAAGGTCTTTTT-TAA-TGCAGAAGGGGGCGTATA-TTTAAGTTAAAT-ATAAATTTTATATAGGCGTCTGTAAACACTTGTATTAATATT-GGGGTGT---------GTAGTAAAATAACTGAACTAAACCTCTAAAGAAAGTTTAACTAAAA-ATCCCTTAGTTTAAAA-AATAATTAAACATGAGATTT--TAAGAGTTCTCTCAATAACCATGTATAACTAA-AACTGTAATAATAATAATGTAGTTTAAAAGAAATATTA--ATCTCG?????????????????????????????????????????????????????????????????????????????????????????????????????????????????????????????????????????????????????????????????????????????????????????????????????????????????????????????????????????????????????????????????????????????????????????????????????????????????????????????????????????????????????????????????????????????????????????????????????????????????????????????????????????????????????????????????????????????????????????????????????????????????????????????????????????????????????????????????????????????????????????????????????????????????????????????????????????????????????????????????????????????????????????????????????????????????????????????????????????????????????????????????????????????????????????????????????????????????????????????????????????????????????????????????????????????????????????????????????????????????????????????????????????????????????????????????????????????????????????????????????????????????????????????????????????????????????????????????????????????????????????????????????????????????????????????????????????????????????????????????????????????????????????????????????????????????????????????????????????????????????????????????????????????????????????????????????????????????????????????????????????????????????????????????????????????????????????????????????????????????????????????????????????????????????????????????????????????????????????????????????????????????????????????????????????????????????????????????????????????????????????????????????????????????????CGTCTGTGTTCTTCAAATGACACGACGAGCAGCTTCCGGGAAACCA-AAGCTTTTGGATTCCGGGGGRAG?TTAAAAGAATTGGCGGAAGGGCACCACCA-GGAGTGGGGCTTGCGGCTTAATTTGACTCAACACGGGTAAACTTACCCGGCCCGGACACAGGAAGGATTGACAGATTAAGAGCTCTTTCTTGATTCTGTGGATG-GTGGTGCATGGCCGTTCTTAGTTGGTGGAGTGATTTGTCAGGTTAATTCCGATAACGAACGAGACTCTAACCTACTAAATAGGCG--ATTCAGACTCCGGTTTATTCAAAAGTCTGACG----------TTCTTCTTAGAGGGACAAGCGG---CGTAT-AGCCGTACGAGAAAGA--------------------------------CCGGGGCCGCACGCGAGCCACAATGAAGGGATCAGCGTGT--GTTTTCCCGGTCTTGGGGGATCGGGTAACCCGTTGAACCCCCTTCGTGCTGGGGATAGAACCTTGTAA-TTAGTT--CTTGAACGAGGAATTCCCAGTAAGCACGAGTCATCAACTCG-TGTTGATTGCGTCCCTGCCCTTTGCACACACCGCCCGTCGCTACTACCGATTGAATGATTAAGTGAGGTCTTCGGACTGGCGC-CGG-ATTGGCA----ATCTT----TTGTCGAG-----ACGTAAGTGCCGGAAAGATGCCCAAACTTGACTATTTAGAGATAGTAAAAGTCGTAACAAGGTTACC????????????????????????????????????????????????????????????????????????????????????????????????????????????????????????????????????????????????????????????????????????????????????????????????????????????????????????????????????????????????????????????????????????????????????????????????????????????????????????????????????????????????????????????????????????????????????????????????????????????????????????????????????????????????????????????????????????????????????????????????????????????????????????????????????????????????????????????????????????????????????????????????????????????????????????????????????????????????????????????????????????????????????????????????????????????????????????????????????????????????????????????????????????????????????????????????????????????????????????????????????????????????????????????????????????????????????????????????????????????????????????????????????????????????????????????????????????????????????????????????????????????????????????????????????????????????????????????????CAAGGAGTCTAACATGTATGCGAGTCAATGGGACTCGAATAAGCCCAAAGGCGCAGTGAAAGTGA----------------------TTTCATAATCGAGATCCATGTGTTTTC-----ATACACGTGGCGCATCGATGACCCGTTCAAAT----TTTCCTTYG----ATAGAAGAACGGAGTTTGAGCATACACGTTGGGACCCGAAAGATGGTGAGCTATGCTTGGACAGGACGAAGCCAGAGGAAACTCTGGTGGAGGTCCGTAGCGGTTCTGACGTGCAAATCGATCGTCAGATCCGAGTATAGGGGCGAAAGACTAATCGAACCATCTA????????????????????????????????????????????????????????????????????????????????????????????????????????????????????????????????????????????????????????????????????????????????????????????????????????????????????????????????????????????????????????????????????????????????????????????????????????????????????????????????????????????????????????????????????????????????????????????????????????????????????????????????????????????????????????????????????????????????????????????????????????????????????????????????????????????????????????????????????????????????????????????????????????????????????????????????????????????????????????????????????????????????????????????????????????????????????????????????????????????????????????????????????????????????????????????????????????????????????????????????????????????????????????????????????????????????????????????????????????????????????????????????????????????????????????????????????????????????????????????????????????????????????????????????????????????????????????????GACTTTGTATTTAATTTTTGGGGCATGATCAGCAATAGTGGGAACAGCCATAAGAGTATTAATTCGTACTGAGTTAGGGCAAGTGGGAAGTTTAATAGGGGATGATCAATTATATAATGTAATTGTTACAGCGCACGCGTTTATTATAATTTTTTTTATAGTTATACCTGTTTTAATTGGGGGGTTTGGTAATTGGCTAGTCCCTTTAATGTTAGGGGCTCCGGATATAGCTTTTCCCCGAATAAATAATTTGAGATTTTGATTATTACCTCCTTCTTTRATATTATTATTTGTGTCTTCTATAGTGGAAATAGGAGTAGGAGCGGGTTGGACTATTTACCCCCCCYTAGCATCTTTAGATGGGCATGCTGGAAGTTCTGTGGATTTTGCTATTTTTTCTTTACATTTAGCAGGGGYGTCTTCAATTATAGGGGCTATTAATTTTATTTCTACAATTGTTAATATACGGGGATATGGAATAAGAATAGATAAGGTCCCTTTATTTGTTTGGTCTGTTTTGATTACGGCTATTTTATTATTATTATCTTTACCGGTATTAGCTGGGGCTATTACAATATTATTAACGGATCGAAATTTTAATACTTCTTTTTTTGATCCTGCRRGAGGGGGGGATCCTATTTTATTTCAACATTTATTYTCGTAAGAGTACCGGAGGCAAAGCCCCCAGAAAACAGCTGGCTACTAAGGCCGCCCGAAAGAGCGCCCCWGCCACCGGAGGTGTGAAGAAGCCCCATCGTTACAGGCCYGGAACYGTCGCTYTGAGAGAGATCCGTCGTTACCAAAAGTCGACCGAGCTTCTGATCCGCAAGTTGCCTTTCCAGCGTCTTGTTCGWGAAATCGCTCAGGACTTCAAGACCGATCTGCGATTCCAGAGCTCCGCYGTGATGGCTCTCCARGAAGCTAGCGAAGCTTACCTCGTCGGTCTKTTCGAAGACACCAACTTGTGCGCTATCCACGCCAAGCGA [6036 bp]
Mysmena_MYSM_035_THAI ???????????????????????????????????????????????????????????????????????????????????????????????????????????????????????????????????????????????????????????????????????????????????????????????????????????????????????????????????????????????????????????????????????????????????????????????????????????????????????????????????????????????????????????????????????????????????????????????????????????????????????????????????????????????????????????????????????????????????????????????????????????????????????????????????????????????????????????????????????????????????????????????????????????????????????????????????????????????????????????????????????????????????????????????????????????????????????????????????????????????????????????????????????????????????????????????????????????????????????????????????????????????????????????????????????????????????????????????????????????????????????????????????????????????????????????????????????????????????????????????????????????????????????????????????????????????????????????????????????????????????????????????????????????????????????????????????????????????????????????????????????????????????????????????????????????????????????????????????????????????????????????????????????????????????????????????????????????????????????????????????????????????????????????????????????????????????????????????????????????????????????????????????????????????????????????????????????????????????????????????????????????????????????????????????????????????????????????????????????????????????????????????????????????????????????????????????????????????????????????????????????????????????????????????????????????????????????????????????????????????????????????????????????????????????????????????????????????????????????????????????????????????????????????????????????????????????????????????????????????????????????????????????????CAGATACCGCCCTAGTTCTAACCATAAACGAT----GCCAGMGATGCGTCTGTGTTCCTCAAATGACACGACGTGCAGCTCCCGGGAAACCA-AAGCTTTTGGGTTCCGGGGGAAG?TTAAAGGAATTGGCGGAAGGGCACCACCA-GGAATGGGGCATGCGGCTTAATTTGACTCAACACGGGTAAACTTACCCGGCCCGGACACAGGCAGGATTGACAGATTAAGAGCTCTTTCTTGATTCTGTGGGTA-GTGGTGCATGGCCGTTCTTAGTTGGTGGAGCGATTTGTCTGGTCAATTCCGATAACGAACGAGACTCTAGCCTACTAAATAGGCGTTTTCCGATCAATTT--------ATTGTCGGACGC-------CGTTCTTCTTAGAGGGACAAGCGG---CGTTT-AGCCGCACGAGACAGA--------------------------------CCGGGGCCGCACGCGCGCCACATTGAAGGAATCAGCGTGT--GATTTCCCTTTCCGACAGGATTGGGTAACCCGTTGAACCTCCTTCGTGCTGGGGATAGATCCTTGTAA-TTAGGT--CTTGAACGAGGAATTCCCAGTAAGCACGAGTCATCAGCTCG-TGTTGATTACGTCCCTGCCCTTTGCACACACCGCCCGTCGCTACTACCGATTGAATGATTAAGTGAGGTCTTCGGACTGGCGCTCGG-ATCCGG-------CAT-----TGCCTAT-----TCCGCTGCGACGGAAAGATGTCCAAACTTGATTATTTAGAGATAGTAAAAGTCGTAACAAGGTCGCC???????????????????????????????????????????????????????????????????????????????????????????????????????????????????????????????????????????????????????????????????????????????????????????????????????????????????????????????????????????????????????????????????????????????????????????????????????????????????????????????????????????????????????????????????????????????????????????????????????????????????????????????????????????????????????????????????????????????????????????????????????????????????????????????????????????????????????????????????????????????????????????????????????????????????????????????????????????????????????????????????????????????????????????????????????????????????????????????????????????????????????????????????????????????????????????????????????????????????????????????????????????????????????????????????????????????????????????????????????????????????????????????????????????????????????????????????????????????????????????????????????????????????????????????????????????????????????????????????????????????????????????????????????????????????????????????????????????????????????????????????????????????????????????????????????????????????????????????????????????????????????????????????GTTGGTACCCGAAAGATGGTGAGCTATTCCTGGACAGGACGAAGTCAAAGGAAACTCTGATGGAGGTCCGCAGCGGTTCTGACGTGCAAATCGATCGTCAGATCCGGGTCTAGGGGCGAAAGACCAATCGAACCATCTA????????????????????????????????????????????????????????????????????????????????????????????????????????????????????????????????????????????????????????????????????????????????????????????????????????????????????????????????????????????????????????????????????????????????????????????????????????????????????????????????????????????????????????????????????????????????????????????????????????????????????????????????????????????????????????????????????????????????????????????????????????????????????????????????????????????????????????????????????????????????????????????????????????????????????????????????????????????????????????????????????????????????????????????????????????????????????????????????????????????????????????????????????????????????????????????????????????????????????????????????????????????????????????????????????????????????????????????????????????????????????????????????????????????????????????????????????????????????????????????????????????????????????????????????????????????????????????????TACTTTGTATTTAATTTTTGGTGCTTGAGCTGCTATATTAGGAACTGCTATAAGAGTGTTAATTCGAATTGAATTGGGTCAAGTTGGTAGATTAATAGGAAATGATCAATTATATAATGTAATTGTAACTGCTCATGCTTTTATTATAATTTTTTTTATAGTGATACCTGTTTTAATTGGGGGGTTTGGAAATTGATTAGTTCCTTTTATATTAGGAGCTCCTGATATGGCTTTTCCACGTATAAATAATTTAAGCTTTTGGTTATTACCTCCTTCTTTAATATTATTATTAATTTCTTCAATAGTGGAAATAGGGGTAGGAGCAGGGTGAACTATTTATCCCCCATTAGCTTCTTTAGAAGGGCATGGGGGGAGATCTGTTGATTTTGCTATTTTTTCTTTACATTTAGCGGGGGCTTCTTCTATTATAGGAGCTATTAATTTTATTTCTACTATTATTAATATACGAAGATTTGGGATAAGAATAGAGAGGGTTCCTTTGTTTGTTTGGTCTGTTTTAATTACGGCTATTTTGTTACTCTTATCTCTTCCAGTATTAGCAGGAGCTATTACAATATTATTGACAGATCGAAATTTTAATACTTCNNNNNNNNNNNNNNNNNNNNNNNNNNNNNNNNNNNNNNNNNNNNNNNNNNNNCCGTAAATCTACCGGAGGCAAGGCCCCCAGGAAGCAGTTGGCCACCAAGGCAGCCCGCAAGAGCGCCCCGGCCACCGGAGGAGTGAAGAAGCCCCATCGTTACAGGCCTGGAACCGTCGCTCTGAGAGAAATCCGTCGTTACCAGAAGTCGACCGAGCTTTTGATCCGCAAGTTGCCTTTCCAGCGACTTGTCCGAGAAATCGCTCAGGATTTCAAGACCGATCTCCGATTCCAGAGCTCCGCCGTCATGGCTCTCCAAGAAGCTAGCGAGGCCTACTTGGTCGGACTCTTCGAGGACACCAACTTGTGCGCCATCCACGCTAAGCGA [6036 bp]
Mysmena_MYSM_036_THAI ???????AATTAAAGAATACCTACTAAAAGTT-TTTTTTAAAAGGAATAT-AAAGTCCGCCGATTTAATATATTTACACCAAGGTCTTTTT-TAA-TGCAGAATAGAGCTTAAA-TTTTAGTTACTTATAAAATTTTATATAGGCGGCTGAAAACACTTTTTATAAATTA-TTTGTGTT--------AAAATAAAATATCTGACCTAAACCTCTAAAGTAATAGTAACATAAA-ATCTCTTAGAATAAAA-AATATTTAACAATTGAAAATT-AAAAATTTTAATTAAAAACCATTTATAACTAAAAGTAATAATAATAATTA---ATATTTAATTAAATATTA--ATCTCG????????????????????????????????????????????????????????????????????????????????????????????????????????????????????????????????????????????????????????????????????????????????????????????????????????????????????????????????????????????????????????????????????????????????????????????????????????????????????????????????????????????????????????????????????????????????????????????????????????????????????????????????????????????????????????????????????????????????????????????????????????????????????????????????????????????????????????????????????????????????????????????????????????????????????????????????????????????????????????????????????????????????????????????????????????????????????????????????????????????????????????????????????????????????????????????????????????????????????????????????????????????????????????????????????????????????????????????????????????????????????????????????????????????????????????????????????????????????????????????????????????????????????????????????????????????????????????????????????????????????????????????????????????????????????????????????????????????????????????????????????????????????????????????????????????????????????????????????????????????????????????????????????????????????????????????????????????????????????????????????????????????????????????????????????????????????????????????????????????????????????????????????????????????????????????????????????????????????????????????????????????????????????????????????????????????????????????AGGTTCGAAGGCGATCAGATACCGCCCTAGTTCTAACCATAAACGATGCCAGCCAGCGATCCGTCTGCGTTCCTCAAATGACGCGACGGGCAGCTTCCGGGAAACCA-AAGCTTTTGGGTTCCGGGGGAAG?TTAAAGGAATTGGCGGAAGGGCACCACCA-GGAATGGGGCCTGCGGCTTAATTTGACTCAACACGGGAAAACTTACCCGGCCCGGACACAGGAAGGATTGACAGATTAAGAGCTCTTTCTTGATTCTGTGGGTG-GTGGTGCATGGCCGTTCTTAGTTGGTGGAGCGATTTGTCTGGTTAATTCCGATAACGAACGAGACTCTAGCCTACTAAATAGGCG--TTCCGATCCTTAT--------GAAGTCGGACGT-------TTTTCTTCTTAGAGGGACAAGCGG---CGTTT-AGCCGCACGAGACAGA--------------------------------CCGGGGCCGCACGCGCGCCACATTGAAGGAATCAGCGTGT--GCTTTCCCGGTCCGACAGGATTGGGTAACCCGTTGAACCTCCTTCGTGCTGGGGATAGAACCTTGTAA-TTAGTT--CTTGAACGAGGAATTCCCAGTAAGCACGAGTCATCAGCTCG-TGTTGATTACGTCCCTGCCCTTTGCACACACCGCCCGTCGCTACTACCGATTGAATGATTAAGTGAGGTCTTCGGACTGGCGCTCGG-ATTGGC-------CTT----CGGGTCGA-----GCCGAAGTGCCGGAAAGATGACCAAACTTGATCACTTAGAGATAGTAAAAGTCGTAACAAGGTTTCC????????????????????????????????????????????????????????????????????????????????????????????????????????????????????????????????????????????????????????????????????????????????????????????????????????????????????????????????????????????????????????????????????????????????????????????????????????????????????????????????????????????????????????????????????????????????????????????????????????????????????????????????????????????????????????????????????????????????????????????????????????????????????????????????????????????????????????????????????????????????????????????????????????????????????????????????????????????????????????????????????????????????????????????????????????????????????????????????????????????????????????????????????????????????????????????????????????????????????????????????????????????????????????????????????????????????????????????????????????????????????????????????????????????????????????????????????????????????????????????????????????????????????????????????????????????????????????????????CAAGGAGTCTAACATGTGTGCGAGTCAGTGGGACTCGAATAAGCCCAGAGGCGCAATGAAAGCAAAGTCCG-GAAG-----AACTTCCGGACGAGTCGAGATCCTTCTGCTTC------AAGCAGGGGGCGCATCGACGACCCGTCCCG------ACCGATTCA--T-TCGGTGGGGCGGAGTTTGAGCACACACGTTGGGACCCGAAAGATGGTGAGCTATACCTGGGCAGGACGAAGCCAGGGGAAACCCTGGTGGAGGTCCGCAGCGGTTCTGACGTGCAAATCGATCGTCAGATCCGGGTCTAGGGGCGAAAGACTAATCGAATCATCTA????????????????????????????????????????????????????????????????????????????????????????????????????????????????????????????????????????????????????????????????????????????????????????????????????????????????????????????????????????????????????????????????????????????????????????????????????????????????????????????????????????????????????????????????????????????????????????????????????????????????????????????????????????????????????????????????????????????????????????????????????????????????????????????????????????????????????????????????????????????????????????????????????????????????????????????????????????????????????????????????????????????????????????????????????????????????????????????????????????????????????????????????????????????????????????????????????????????????????????????????????????????????????????????????????????????????????????????????????????????????????????????????????????????????????????????????????????????????????????????????????????????????????????????????????????????????????????????GACATTATATTTAATTTTTGGTGCTTGAGCTGCTATAGTAGGGACTGCTATAAGAGTTTTGATTCGGACTGAATTAGGTCAAATGGGGAGATTAATAGGGGATGACCAGTTATATAATGTTATTGTTACGGCTCACGCTTTTATTATAATTTTTTTTATAGTTATACCTGTATTAATTGGGGGTTTTGGAAATTGATTAATCCCTTTAATATTAGGTGCTCCAGACATAGCTTTTCCTCGAATAAATAACTTAAGTTTTTGGTTGTTGCCTCCTTCTTTGATGTTATTATTTATTTCTTCTATGGTTGAAATAGGTGTTGGAGCGGGGTGGACTGTTTATCCCCCTCTTGCTTCTTTAGAGGGCCATTCTGGAAGTTCTGTTGATTTTGCAATTTTTTCTTTACATTTAGCAGGGGCGTCTTCTATTATAGGAGCTATTAATTTTATTTCTACTATTGTAAATATGCGGGGTTGAGGAATGAGAATGGAAAAAGTTCCGTTGTTTGTTTGGTCTGTCTTAATTACTGCTATTCTTTTATTATTATCTTTACCTGTATTAGCGGGGGCTATTACGATGCTTTTAACTGATCGTAATTTTAATACATCTTTTTTTGATCCTGCGGGGGGAGGAGACCCAATTTTATTTCAACATTTATTTTCGTAAGAGTACCGGAGGCAAGGCCCCGAGGAAGCAGTTGGCCACCAAGGCAGCTCGCAAGAGTGCCCCGGCAACTGGAGGCGTYAAGAAGCCCCATCGTTACAGGCCTGGAACTGTCGCTCTGAGAGAAATCCGTCGTTACCAAAAGTCCACCGAGCTTTTGATCCGCAAGTTGCCCTTCCAGCGACTTGTCAGAGAAATCGCYCAGGACTTCAAGACCGATCTCCGATTCCAGAGCTCTGCCGTCATGGCTCTCCAGGAAGCCAGCGAAGCTTACCTCGTCGGTCTCTTCGAAGACACCAACTTGTGCGCTATCCACGCCAAGCGT [6036 bp]
Mysmena_MYSM_037_THAI ????????????????????????????????????????????????????????CCGCCGATTTAATATAGTTACACCAATATCTTTGW-TAA-TGCAGAAGGGGGCTTAAA-TGTTAGTTAATC-TAAAATTTTATATAGGTGGCYGTAAACACATTTTAAAAATAA-TTGGTGT---------AAATTAAAATAACTGACCTAAACCTCTAAAGTAAATTTAACATCAA-ATCTATTAGTATAAAA-GTAATTTAACCAATAAAATT--TAAGGAATTTAGAAAACACCATTTATAACTA???????????????????????????????????????????????????????????????????????????????????????????????????????????????????????????????????????????????????????????????????????????????????????????????????????????????????????????????????????????????????????????????????????????????????????????????????????????????????????????????????????????????????????????????????????????????????????????????????????????????????????????????????????????????????????????????????????????????????????????????????????????????????????????????????????????????????????????????????????????????????????????????????????????????????????????????????????????????????????????????????????????????????????????????????????????????????????????????????????????????????????????????????????????????????????????????????????????????????????????????????????????????????????????????????????????????????????????????????????????????????????????????????????????????????????????????????????????????????????????????????????????????????????????????????????????????????????????????????????????????????????????????????????????????????????????????????????????????????????????????????????????????????????????????????????????????????????????????????????????????????????????????????????????????????????????????????????????????????????????????????????????????????????????????????????????????????????????????????????????????????????????????????????????????????????????????????????????????????????????????????????????????????????????????????????????????????????????????????????????????????????????????????????????????????????CAGATACCGCCCTAGTTCTAACCATAAACGATGCCAGCCAGCGATCCGTCTGTGTTCCTCAAATGACACGACGGGCAGCTTCCGGGAAACCA-AAGCTTTTGGGTTCCGGGGGAAG?TTAAAGGAATTGGCGGAAGGGCACCACCA-GGAATGGGGCCTGCGGCTTAATTTGACTCAACACGGGAAAACTTACCCGGCCCGGACACAGGAAGGATTGACAGATTAAGAGCTCTTTCTTGATTCTGTGGGTG-GTGGTGCATGGCCGTTCTTAGTTGGTGGAGCGATTTGTCTGGTTAATTCCGATAACGAACGAGACTCTAGCCTACTAAATAGGCG--ATTCCGATCCTAT---------CAGTCGGACG----------TTCTTCTTAGAGGGACAAGCGG---CGTTT-AGCCGCACGAGACAGA--------------------------------CCGGGGCCGCACGCGCGCCACATTGAAGGAATCAGCGTGT--GCTTTCCCGGTCCGACAGGATTGGGTAACCCGTTGAACCTCCTTCGTGCTGGGGATAGAACCTTGTAACTTAGTT--CTTGAACGAGGAATTCCCAGTAAGCACGAGTCATCAGCTCG-TGTTGATTACGTCCCTGCCCTTTGCACACACCGCCCGTCGCTACTACCGATTGAATGATTAAGTGAGGCCTTCGGACTGGCGCTCGG-ACTGGC-------CTT----CGGGTCGA-----GCCGAAGTGCCGGAAAGATGGCCAAACTTGATCACTTAGAGATAGTAAAAGTCGTAACAAGGTTTCC????????????????????????????????????????????????????????????????????????????????????????????????????????????????????????????????????????????????????????????????????????????????????????????????????????????????????????????????????????????????????????????????????????????????????????????????????????????????????????????????????????????????????????????????????????????????????????????????????????????????????????????????????????????????????????????????????????????????????????????????????????????????????????????????????????????????????????????????????????????????????????????????????????????????????????????????????????????????????????????????????????????????????????????????????????????????????????????????????????????????????????????????????????????????????????????????????????????????????????????????????????????????????????????????????????????????????????????????????????????????????????????????????????????????????????????????????????????????????????????????????????????????????????????????????????????????????????????????C-AAGGAGTTAACATGTGTGCGAGTCAGTGGGACTTGAATAAGCCCAGAGGCGCAATGAAAGCAAAGGCCGCGGAAAGAAAGATCCGCGGTCGAGCCGAGATCCCCGCACGACATA-GCAACGGCGGGGCGCATCGGCGACCCGTCCCG------TCYGACACG--T-TCGGTGGGGCGGAGTTTGAGCATACACGTTGGGACCCGAAAGATGGTGAGCTATACCTGGGCAGGACGAAKCCAGAGGAAACTYTGGTGGAGGTCCGCAGCGGTTCTGACGTGCAAATCGAT????????????????????????????????????????????????????????????????????????????????????????????????????????????????????????????????????????????????????????????????????????????????????????????????????????????????????????????????????????????????????????????????????????????????????????????????????????????????????????????????????????????????????????????????????????????????????????????????????????????????????????????????????????????????????????????????????????????????????????????????????????????????????????????????????????????????????????????????????????????????????????????????????????????????????????????????????????????????????????????????????????????????????????????????????????????????????????????????????????????????????????????????????????????????????????????????????????????????????????????????????????????????????????????????????????????????????????????????????????????????????????????????????????????????????????????????????????????????????????????????????????????????????????????????????????????????????????????????????????????????????????????????????????NNNNNNNNNTTTGATTTTCGGTGCGTGATCGGCTATAGTAGGGACAGCTATAAGAGTTTTAATTCGTACTGAGTTAGGGCAGGTGGGGAGTTTAATAGGAGATGATCAATTATATAATGTTATTGTAACAGCTCATGCTTTTGTGATAATTTTTTTTATGGTTATGCCTGTATTAATTGGGGGGTTTGGTAATTGGCTGGTCCCTTTAATATTAGGGGCTCCAGATATAGCATTTCCTCGAATAAATAATTTAAGTTTTTGGTTACTTCCTCCTTCTCTGATGTTATTATTTATTTCTTCTATGGTTGAGATAGGAGTAGGGGCAGGGTGAACAGTGTATCCTCCTCTTGCTTCTTTGGAGGGACATGGGGGGAGTTCTGTAGATTTTGCTATTTTTTCTTTACACTTAGCGGGGGCTTCTTCAATTATAGGGGCTATTAATTTTATTTCTACAATTATTAATATGCGGGGGTATGGAATGATTATAGAGAAAGTTCCTTTATTTGTTTGATCTGTTTTAATTACTGCTATTCTTTTATTGTTATCTTTACCAGTTTTAGCTGGGGCTATTACTATATTGTTAACAGATCGAAATTTTAATACTTCTTTTTTTGACCCTGCTGGGGGGGGAGATCCAATTTTATTTNNNNNNNNNNNNTCGTAAGAGTACCGGAGGCAAAGCCCCCAGGAAACAGTTGGCCACCAAGGCTGCTCGTAAGAGTGCCCCGGCAACTGGAGGAGTCAAGAAGCCCCATCGTTACAGGCCTGGAACCGTCGCTCTGAGAGAGATCCGTCGTTACCAGAAATCCACCGAGCTGTTGATCCGCAAGTTGCCATTCCAGCGTCTTGTCAGAGAAATCGCTCAGGATTTCAAGACCGATCTCCGATTCCAGAGCTCTGCTGTCATGGCTCTCCAGGAGGCTAGCGAAGCCTACCTTGTTGGTCTTTTCGAAGATACCAACTTGTGCGCTATCCACGCCAAGCGA [6036 bp]
Mysmena_leichhardti_MYSM_017_AUST ??????????????????????????????????????????????????????????????????????????????????????????????????????????????????????????????????????????????????????????????????????????????????????????????????????????????????????????????????????????????????????????????????????????????????????????????????????????????????????????????????????????????????????????????????????????????????????????????????????????????????????????????????????????????????????????????????????????????????????????????????????????????????????????????????????????????????????????????????????????????????????????????????????????????????????????????????????????????????????????????????????????????????????????????????????????????????????????????????????????????????????????????????????????????????????????????????????????????????????????????????????????????TTATATGC-TGTCTCAAAGATTAAGCCATGCATGTCTAAGTACATACCTAGAAATGGTGAAACCGCGAATGGCTCATTAAATCAGTTATGGTTTACGAGATATTAC-TTTTACTACATGGATAACTGTGGTAATTCTAGAGCTAATACATGCAAGAAGCTCCGAACCTTGCGTCGAGCGAGGGAACGAGCGCTTTTATTAGA-CCAAAATCAAAACGGGGCC---CCGTTGATCACTGACCAATGGGTGTCTTCGGAAAAGATTGGGTGACTCTGGATAAC--TAATCTGATCGCACGGGC--TT-GTCCCGGCGACGTATCTCTCAAGTGTCTGCTCTATCAACTGTCGATGGTAGGTTATGCGCCTACCATGGTTGTAACGGGTAACGGGGGATCAGGGTTCGATCCCGGAGAGGGAGCCTGAGAAACGGCTACCACATCCAAGGAAGGCAGCAGGCGCGCAAATTACCCACTCCCGGCACGGGGAGGTAGTGACGAAAAATAACGATACAAGACTCTTTTGAGACCTTGTAATTGGAATGAGTACAATCTAAACACTT-TAACGAGGATCTATTGGAAGGCAAGTCCGGTGCCAGCAGCTGCGGTAACTCCAGCTCCAATAGCGTATATTAAAGTTGTTGCGGTTAAAAAGCTCGTAGTTGGATCTAAGTCTTGG-ACGGGCGGTCTACTT-------------CGAAACGAGGTAGTTTCACTGCCCGATTTTCCGGACATTTTTCGTCGGTTTCTCTTGATGATCTTCACCGGTTGTC-TCGGGAACA-CCGACAGGTTTACTTTGAAAAAATTAGAGTGCTCAAAGCATGC------GTGACGCATGAATAATGGTGCATGGAATAATAGAATAGGACCTCGGTTCTG-TTTTGTTGGTTTTT---GGACCCCGAGGAAATGATTAAGAGGGACTGACGGGGGCATTCGTATTGCGACGCTAGAGGTGAAATTCTTGGACCGTCGCAAGACGAACTACATGTTTCCATTAATCAAGAACGAAAGTTAGAGGTTCGAAGGCGATCAGATACCGCCCTAGTTCTAACTATAAACGATGCCAGCCAGCGATCCGTCTGTGTTCCTCAAATGACACGACGGGCAGCTTCCGGGAAACCA-AAGCTTTTGGGTTCCGGGGGAAG?TTAAAGGAATTGGCGGAAGGGCACCACCA-GGATTGGGGCCTGCGGCTCAATTTGACTCAACACGGGTAAACTTACCCGGCCCGGACACATTAAGGATTGACAGATTAAGAGCTCTTTCTTGATTATGTGGGTG-GTGGTGCATGGCCGTTCTTAGTTGGTGGAGCGATTTGTCAGGTTAATTCCGATAACGAACGAGACTCTAGCCTACTAAATAGGCG--TTCCGATCTCCTG--------ACAGTCGGACGCA------TTCTCTTCTTAGAGGGACAAGCGG---CGTTT-AGCCGCATGAGAAAGA--------------------------------CCGGGGCCGCACGCGCGCCACATTGAAGGAATCAGCGTGT--GCTTACCCGTTCCGACAGGGTCGGGTAACCCGTTGAACCTCCTTCGTGCTGGGGATAGAACCTTGTAA-TTAGTT--CTTGAACGAGGAATTCCCAGTAAGCACGAGTCATCAGCTCG-TGTTGATTACGTCCCTGCCCTTTGCACACACCGCCCGTCGCTAGTACCGATTGAGTGATTAAGTGAGGTCTTCGGACTGGCCTTCGA-ATTGGG-------TTCGTAAGAGCTTGA-----AACGGAGTGCCGAGAAGATGACCAAACTTGATCCCTTAGAGATACTAAAAGTCGTAACAAGGTTTCC??????????????????????????????????????TTAGTAGCGGCGAGCGAAACGGGAAGAGTCCAGCGCCGAATCCCGCAT----TGCAAAGTGCTGGGAAATGTGGCGTTTAGGAGTGA-GCGCGCCG---TTTTTGGCTC-TGCAGCAAGTCCCTCTGACTGGGGCTACTTTGATCCATAGCGGGTGCTAGACCCGTAGCTGCTAGGCCGAT--TTCGGAACGCGATCTCCTTGGAGTCGGGTTGCTTGAGAGTGCAGCCCTAAGTGGGTGGTAAACTCCACCTAAGACTAAATACGACCGTGAGACCGATAGCGAACAATTTGAAGAGAGAGTTCAACAGTACGTGAAACTGCTTAGAGGTAAACAGATGGGCCCTCGAAATCCTGGTGACGGGAGGTATTCAGTCGAAAGGCTTTTGACAATCGAACTGGACATTGTGGAGAACGAGTGCCACTGTGGCCTTTAACGGGTCGTTTTGCGCGTCTCAGCTCTCCCGTTCAATTCGTTCTCGTCGAAATGCTTG--ACGACGCATTTGC--CTTTCCCGTCCGAATGGACGTCGCAACCGGTTGG-AAGACGGCCTTAAAGGT-----GACCTATGGCAGGTAACTGACGAGATGAAATAAAACTTGTTTT------------------------TTTTTC--TATCGCGTTAGCGTTATAGCCGGAATCATATGGTGTCACCGA----------GATGGCTCGTAGTCCGACCGTGGTCAAAC-----------AAAAATGACACCCTTCGTGGGT-TCATTAATCGCCTCCTCTGTAAA-------ATGATCCCGGGAC---CATGGCGACAAAA---------------GATTCGAAAGCACACGGAAAGCACAC---------GGACTCGCGACCCGTGGCTCTC---CGGATTTCGGCTTTGTTGGTTGCCTG----TGAGCATATCCCGTT-GGAG-GTACGGCGGTTCGCGACGAGTAGATCC?????????????????CAAGGAGTCTAACATGTGTGCGAGTCAATGGGACTCGAATAAGCCCAGAGGCGCAATGAACGTGTAGACTCGACCTT----CAGGTCTTGTCCAGTCGAGATCCGTAGCCTTTATTTATAAAGATGCGGCGCATCGGCGACCCGTCCCGA-----TCGGATTTA--T-TCGACGGGGCGGAGTTTGAGCACACACGTTGGGACCCGAAAGATGGTGAGCTATACCTGGACAGGACGAAGCCAGAGGAAACTCTGGTGGAGGTCCGCAGCGGTTCTGACGTGCAAATCGATCGTCGGATCCGGGTCTAGGGGCGAAAGACTAATCGAACCATCTAGTAGCTGGTTCCCTCCGAAGTTTCCCTCAGGATAGCTGGCGCTCG--AAGATT-ATCAGTCTCATCTGGTAAAGCGAATGATTAGAGGCCTTGGGGACGAAACGCCCTCAACCTATTCTCAAACTTTAAATGGGTGAGAAGTCCGCCTTGCTTGATTGAAGGCCGTGACTTGATGATGGATGAGAGTGCCCAGTGGGCCATTTTTGGTAAGCAGAACTGGCGCTGTGGGATGAACCAAACGACGGGTTAAGGCATCCGATGCTAGACGCTCATGAGATCCCATGAAAGGTGTTGGTTGCTGAAGA-CAGCAGGACGGTGGCCAT-GGAAGTCGGAATCCGCTAAGGAGTGTGT-AACAACTCACCTGCCGAAG--CAACTAGCCCTGAAAATGGATGACGCTCC-AGCGTCGAGCCTATACCCGTCCGCTGCAGACAAAACTCTAAGT-----AATTGGAGATTTACGTCGCAGTGAGTAGGAGGGTCGCGAGGGAGAGCGTTGAAGGTGCCGGGCGTGAGCCCGCCTGGAGCCTCCCTCGGTGCAGATCTTGGTGGTAGTAGCAAATACTCAAGTGAGAACCTTGAGGACTGAAGCTGGAGAAGGGTTCCCAGTCGGCCCTAAGGGATCGGAGAAATCCGTTCCGAG--GCGGGACATTGAGCTTTTGTAC-----ATTTTTGTGACCAAT---------GTACGTCCCGC-CGATGACCGAAAGGGAATGGGGTTAATATTCCCCAACCCGGACACGGAGATAGAGGTGTCTCGCACACCTCAAATGCGGTAACGC-AATCGAACTCGGACCCGTCGGTGGAGGACCCAGGGAAGAGTTATCTTTTCTTTGTAA-GGAATCGTGTCCCTGGAATCGGATCATCCGGAGATAGGGACGCT-GTTTCCGTAAAAGCACCGCGGCTCTTGCGGTGTCTGGTGCGCCTCTGCCGGCCCTTGAAAATCCGAGGGAGAGAGTATGATTTTCGTGCCGGGCCGTACCCATATCCGCAGCAGGTCTTACTTTGTATTTAATTTTTGGGGCTTGATCTGCTATAGTGGGGACTGCGATAAGAGTATTGATTCGAACGGAATTAGGACAAGTTGGGAGATTAATGGGGGATGATCAATTATATAATGTAATTGTTACTGCGCATGCGTTTATTATGATTTTTTTTATAGTTATACCGGTTTTGATTGGGGGATTTGGTAATTGGTTGGTTCCTTTAATATTAGGGGCTCCAGATATGGCTTTTCCTCGTATGAATAATTTAAGATTTTGGTTGCTTCCTCCTTCTTTAATGTTATTGTTTATTTCTTCTATAGCTGAAATAGGAGTAGGGGCGGGGTGAACTGTTTATCCTCCTTTGGCTTCGTTAGAAGGGCATTCTGGGAGTTCTGTAGATTTTGCTATTTTTTCTTTACATTTAGCGGGGGCTTCTTCTATTATAGGGGCTATTAATTTTATTTCTACAATTATTAATATGCGAGGCTTTGGGATAAGAATAGATAAAGTTCCTTTGTTTGTTTGGTCTGTTTTAATTACGGCAATTTTATTGTTATTATCTTTACCAGTGTTAGCTGGTGCGATTACTATACTTTTAACAGATCGGAATTTTAATACTTCTTTTTTTGATCCTGCGGGGGGAGGGGATCCTATTTTATTTCAACATTTATTT???????????????????????????????????????????????????????????????????????????????????????????????????????????????????????????????????????????????????????????????????????????????????????????????????????????????????????????????????????????????????????????????????????????????????????????????????????????????????????????????????????? [6036 bp]
Mysmena_tasmaniae ???????????????????????????????????????????????????????????????????????????????????????????????????????????????????????????????????????????????????????????????????????????????????????????????????????????????????????????????????????????????????????????????????????????????????????????????????????????????????????????????????????????????????????????????????????????????????????????????????????????????????????????????????????????????????????????????????????????????????????????????????????????????????????????????????????????????????????????????????????????????????????????????????????????????????????????????????????????????????????????????????????????????????????????????????????????????????????????????????????????????????????????????????????????????????????????????????????????????????????????????????????????????????????????????????????????????????AAGTACATGCCGTATCAAGGCGAAACCGCGAATGGCTCATTATATCAGTTATGGTTCACAAGATCGTAC--TTTACTACTTGGATAACTGTGGTAATTCTAGAGCTAATACATGCAGCAGAGCTCCGACCTTCGTTC--GCGAAGGGACGAGCGCTTTTATTAGA-CCAAAATCAAACGGTGTTG---AGCCTCGCAA---------GGGGTTCTCCCGTTAACAAGTGGTGACTCTGTATAACTTTTGTCTGATCGCACGGGC--TT-GTCCCGGCGACGTATCTTTCAAGTGTCTGCCTTATCAACTGTCGATGGTAGGTTATGCGCCTACCATGGTCGTAACGGGTGACGGGGGATCAGGGTTCGATCCCGGAGAGGGAGCCTGAGAAACGGCTACCACATCCAAGGAAGGCAGCAGGCGCGCAAATTACCCACTCCCGGCACGGGGAGGTAGTGACGAAAAATAACAATACAAGACTCTTTTGAGACCTTGTAATTGGAATGAGTACACTCTAAATACTT-TAACGAGGATCCATTGGAAGGCAAGTCCGGTGCCAGCAGCTGCGGTAACTCCAGCTCCAATAGCGTATATTAAAGTTGTTGCGGTTAAAAAGCTCGTAGTTGGATCTCAGTTACGG-ACGGGTGGACTATTCCAATAAACCTTGGAGTAGTTT-------TTTCTGCCCGCT-TTCCGGACATTTTCCGCCGGTTTCTCTTGATGATCTTCACCGGTTGTC-TTGGG-TGA-CCGGCATGTTTACTTTGAAAAAATTAGAGTGCTCAAAGCATGC------GTGATGCATGAATAATGGTGCATGGAATAATGGAATAGGACCTCGGTTCTG-TTTTGTTGGTTTTTTCGGAACTTCGAGGTAATGATTAAGAGGGACAGACGGGGGCATTCGTATTGCGACGCTAGAGGTGAAATTCTTGGACCGTCGCAAGACGAACTACTTGTTTCCATTAATCAAGAACGAAAGTTAGAGGTTCGAAGGCGATCAGATACCGCCCTAGTTCTAACCATAAACGATGCCAGCCAGCGATCCGTCTGTGTTCCTCAAATGACACGACGGGCAGCTTCCGGGAAACCA-AAGCTTTTGGGTTCCGGGGGAAG?TTAAAGGAATTGGCGGAAGGGCACCACCA-GGAATGGGGCCTGCGGCTTAATTTGACTCAACACGGGAAAACTTACCCGGCCCGGACACAGGAAGGATTGACAGATTAAGAGCTCTTTCTTGATTCTGTGGGTG-GTGGTGCATGGCCGTTCTTAGTTGGTGGAGCGATTTGTCTGGTTAATTCCGATAACGAACGAGACTCTAGCCTACTAAATAGGCG--TTCCGATTCTTCT-------AAAAGTCGGACGT-------TTCTCTTCTTAGAGGGACAAGCGG---CGTTT-AGCCGCACGAGACAGA--------------------------------CCGGGGCCGCACGCGCGCCACATTGAAGGAATCAGCGTGT--GCTTTCCCGGTCCGACAGGATTGGGTAACCCGTTGAACCTCCTTCGTGCTGGGGATAGAACCTTGTAA-TTAGTT--CTTGAACGAGGAATTCCCAGTAAGCACGAGTCATCAGCTCG-TGTTGATTACGTCCCTGCCCTTTGCACACACCGCCCGTCGCTACTACCGATTGAATGATTAAGTGAGGTCTTCGGACTGGCGCTCGG-ATTGGC-------CTT----CGGGTCGA-----GCCGAAGTGCCGGAAAGATGACCAAACTTGATCACTTAGAGATAGTAAAAGTCGTAACAAGGTTTCCATTAATAAGCGGAGGAAAAGAAACCAACTGGGATTCCCTTAGTAGCGGCGAGCGAAAAGGGAAGAGTCCAGCGCCGAATCCCGTACTTTTTATAGGGTGCTGGGAAATGTGGCGTTTAGGAGTGA-GCGTGCCGGGAGTTTCGACTC-TGCAGCAAGTCCCCCTGACCGGGGCTCTTT---TCCATAGCGGGTGCTAGACCCATAGCTGCTAGGTCGTC-TTTCGGAT-GCGATCTCCTTGGAGTCGGGTTGCTTGGGAGTGCAGCCCTAAGTGGGTGGTAAACTCCACCTAAGACTAAATACGACCGTGAGACCGATAGCGAACAATTTGAAGAGAGAGTTCAACAGTACGTGAAACTGCTTAGAGGTAAACGGATGGGCCCTCGAAATCCT-GTGGCG-GGAGGATTCAGTCGAAAGGTAGATTTTGAAG---------------AGTCATATTTTAAGAATTCGGTTATTTATAACTG------------------GAGCCATTTCGTGACTTTTTCGAGTTTGCTTG--ACGACGCATTTG----CTTCCCGCTCGAA-GGACGTCGCAACCGGTTGG-AAAACGGCCTTAAAAGT-----GACCATTGGCAGGTGACTGAC--------------GTCGTTCA------------------------TTCGTG--TTCGACGATAGCGTTATA-----------GCCGGTGTTGCTG----------CATGGCTCGTAGTCCGACCGAGGTATCGC-----------AA---TGGACTGCGTTAAGTAG-TCTAATATCGTCTCCTCTGTAAA-------ATGATTACGGACGT--ACAGGCGACAGGG---------------GTTTCGAATATCTTCGACAGGCACAC---------GGAACCGAAACCGTGGCCAGTT----GGATATCGGCCTTGTTGGTTGCTGA--------CGAATTCCGTT-GGAG-CGTTGATGGTTGGCGACGAGTAGATCGGTCACCCATCCGACCCCCAAGGAGTCTAACATGTGTGCGAGTCAGTGGGACTCTAATAAGCCCAGAGGCGTAATGAAAGCAAAGACCGCGGAG-----ATCTCCCGGTCGAGTCGAGATCCTCTTCTCTTT-----GTAGAAGGGGCGCATCGGCGACCCGTCCCG------TCCGATTTA--TCTCGGTGGGGCGGAGTTTGAGCACACACGTTGGGACCCGAAAGATGGTGAGCTATACCTGGACAGGACGAAGCCAGAGGAAACTCTGGTGGAGGTCCGCAGCGGTTCTGACGTGCAAATCGATCGTCAGATCCGGGTCTAGGGGCGAAAGACTAATCGAACCATCTAGTAGCTGGTTCCTTCCGATG-----------------------------------CCAGT---------------------------------------------------------------------------------------------------------------------------------------GGCCACTTTTG--TAGCAGACCT-GCGCTGTGGA--TGACCAAACGACCGGGTA-AGCATTCGATGCGAGACGCTCATGAGA-TCCATGAAAGGTGTTGGTTGCTTTAGACCAGCAGGACGGTGGCCATGGGAGGTCGGAATTCGCTAAGGAGTGTGTAAACAATTCACCTGCCGAAAGCAACTTAGCCCTGAAAATGGATGACGCTCCAAGGGTCGAGCCTATTCCCGTCCGGTACGGCCAAACTCTTAT------ATAGTAGAGATTTAAGTCGTAGTGAGTAGGAGGGTCGCGAGGGAGAGCGTTGAAGGTGCCGGGCGTGAGCCCGCCTGGAGCCTCCCTCGGTGCAGATCTTGGTGGTAGTAGCAAATACTCAAGTGAGAACCTTGAGGACTGAAGCTGGAGAAGGGTTCCCAGTCGGCCCTAAGGGATCGGAGAAATCCGTTCCGAA--GCGGGACATTGATATATAGAATGTT--TTATTCCTAAAAACA---------GTTCGTCCCGCTTGCTGACCGAAAGGGAATGGGGTTAATATTCCCCAACCCGGACACGGAGATAGAGGTGTCTCGCACATCTCAAATGCGGTAACGC-AACCGAACTCGGAGACGTCAGCGGAAGACCCGGGGAAGAGTTGTCTTTTCTTTGTAA-GGATTCGTGTCCCTGGAATCGGATCATCCGGAGATAGGGACGCT-GTTTCCGTAAAAGCACCGCGGCTCTTGCGGTGTCCGGTGCGCTTCTGCTGGCCCTTGAAAATCCGAGGGARAGAGTATGATTTTCGTGCCGGTCCGTACCCATATCCGCAGCAGGTCTGACATTGTATTTAATTTTTGGGGCTTGATYTGCTATAGTTGGGACTGCAATAAGAGTATTAATTCGTACTGAATTAGGGCAAGKGGGGAGTTTATTAGGAGATGATCAGTTGTATAATGTTATTGTTACAGCACATGCTTTTATTATAATTTTTTTTATGGTTATACCTGTTTTAATTGGGGGTTTTGGTAATTGGTTAGTTCCTTTAATATTAGGAGCTCCYGATATAGCTTTTCCTCGTATAAATAATTTAAGTTTTTGGTTATTACCTCCCTCTTTAATGTTGTTRTTTGTTTCTTCTATAGTTGAAATAGGGGTAGGAGCTGGTTGAACTGTGTACCCYCCTTTAGCTTCTTTAGAGGGGCATTCAGGRAGTTCTGTAGATTTTGCTATTTTTTCTTTACATTTAGCGGGGGCTTCTTCTATTATAGGGGCTATTAACTTTATTTCTACTATTATTAATATACGGGGKTAYGGTATAAGRATAGAAAAGGTGCCTTTATTTGTTTGGTCTGTTTTGATTACTGCTATTTTATTATTATTATCTCTTCCTGTTTTAGCCGGGGCTATTACAATGTTGTTGACAGATCGAAATTTTAATACTTCTTTTTTTGATCCTGCTGGGGGRGGGGATCCAATTTTATTTCAACATTTATTTCCGTAAGAGTACCGGAGGCAAGGCCCCCAGGAAGCAGCTGGCTACCAAGGCGGCTCGTAAGAGCGCCCCAGCCACCGGAGGAGTCAAGAAGCCCCATCGTTACAGGCCCGGAACCGTCGCTTTGAGAGAAATCCGTCGTTATCAAAAATCGACCGAGCTCCTGATCCGCAAGTTGCCTTTCCAGCGACTTGTCCGAGAAATTGCTCAGGATTTCAAGACCGATCTCCGATTCCAGAGTTCCGCTGTCATGGCTCTTCARGAAGCTAGCGAGGCCTACCTCGTCGGACTTTTCGAAGACACCAACTTGTGCGCTATTCACGCCAAGCGA [6036 bp]
Patu_SYMP_001_DR ?????????????????????????????????????????????????????????????????????????????????????????????????????????????????????????????????????????????????????????????????????????????????????????????????????????????????????????????????????????????????????????????????????????????????????????????????????????????????????????????????????????????????????????????????TTCTAATAGTAATTATTATTAGTAAAATCTGCTCAATGAAT--------TTAAATAGCCGCAGAATTTTTACTGTGCTAAGGTAGCATAATCATTTGTCTTTTAAATAAAGACTAGAATGAAAGATTTTACAATTAAATAATTGTTATAT--AATTTATTTTTATAAATTATACTAAATATAAAAATATATTTATACATAAATAAGACGACAAGACCCTATTGAACTTAACTATT-GTTAAGCTGGGGAAGCTTATTAATAAAAAATTTAATT--ATTAATT--ATTTATAAATTTCTATA-TAAATAAA-----TAACAAGTTACCATAGGGATAACAGCGTAATATATTTTTAAAGATCTTATTAAAAAATAA-AATTACGACCTCGATGTTGAATTTTAAT--TCAATAATTAGAAAAAAAATTATAAGAAAATCTGTTCGATTTTTAAAAATAAACA?????????????????????????????????????????????????????????????????????????????????????????????????????????????????????????????????????????????????????????????????????????????????????????????????????????????????????????????????????????????????????????????????????????????????????????????????????????????????????????????????????????????????????????????????????????????????????????????????????????????????????????????????????????????????????????????????????????????????????????????????????????????????????????????????????????????????????????????????????????????????????????????????????????????????????????????????????????????????????????????????????????????????????????????????????????????????????????????????????????????????????????????????????????????????????????????????????????????????????????????????????????????????????????????????????????????????????????????????????????????????????????????????????????????????????????????????????????????????????????????????????????????????????????????????????????????????????????????????????????????????????????????????????????????????????????????????????????????????????????????????????????????????????????????????????????????????????????????????????????????????????????????????????????????????????????????????????????????????????????????????????????????????????????????????????????????????????????????????????????????????????????????????????????????????????????????????????????????????????????????????????????????????????????????????????????????????????????????????????CCGGGACCGCACGCGCAATACATTGAAGGAGGCAGCGTGT----TGACCCTGTCCGAAAGGATTGGGTTATCCTGTGAAACTCCTTCGTGCTTGGGATAGAGATTTGAAA-CTGTCTCTCTTGAACGAGGAATTCCCAGTAAGCACGAGTCATAATCTCA-TGTTGACTGAGTCCCTGGCCCTTGTGCACACCGCCCGTCGCCAAGAGCGATTGAATGTGTTAGTGAGATCGTCGGACAGGTCGCTGG-TCTGGG-------CTCT--AGGGTTCGG-----ACCGGTGCGCCGGAAAGACGATCGAACTTGTCCATTTAGAGCACTTGAAAGTCGTAACAAGGTAACCATAAATAAGCGGAGGAAAAGAAACCAACAGGGATTCCCTCAGTAGCGGCGAGCGAAAGGGGAAGAGCCCAGCGCCGAATCCCGCACG-GTTTACTCGTGCCGGGAAATGTGGCGTATAGGAGTGA-GCGTGACGGAGTGA--GACCGTGGCAGTAAGTCCCCCTGACCGGGGCAGTTC--GCCCAGGGTGGGTGCTAGGCCCATGTCTGCTTGGTTTCTGCTCCGCAC-GCGAATTCCTCGGAGTCGGGTTGCTTGGGAGTGCAGCCTAAATCGGGTGGTAAACTCCATCTAAGGCTAAATACGACCGTGAGACCGATAGCAAACAATTTGAAGAGAGAGTTCAACAGTACGTGAAACCGTTCAGAGGGAAAGGGGTGGGCCCTCGAAGCCCT-GTGGCG-GAGAGATTCAGCGTCGGGAGGTTGCGTGCGC-----------TTCCGACTGCGGGCGATCGCAAGGTCGCCTCGTAGTCG-------------------------CGTCGCTAAATCGTTTTCGTCCGG-----TGCGCATTT-----CTTTCCGTCCGAA-GGACGTCGCAACCGATCGG-GGTACGGCCAAGAGAG------GCCGGGCGGCAGTACGCCGGT--------------GATCCTACCG-----------------------CTGGG---TCGCCGGTAT-GTGGTC-----------GCT-CGTACGGTT----------CGGAAGTCGGACCCCGATCGAGGTACTGGCTCGGAGAAGAGA----GGATA-GACTTCGGTT-TTTTTTTTCTCTTCTTCCGGGCG-------GTGAATCGCCTCCT--CCAAGCGAAGCGAACTGGCCGGGTCTCGGTTTCCCCGGGCTCTTGCGGAAACAC---------GACGGCAACGTCGTGTTCCGCT---------CAGACCGGACTGGTTACCGCTC-TCGGATTTCGTTCGCA-GGAG-CGTCGGTGGTTTGCGGCGAGTAGGTCC?????????????????CAAGGAGTGCAACATGTATGCGAGTCAATGGGACTTGAACAGGCCCATGGGCGGAATGAAAGTAAA--------------------------AAGCTGTGATCCCGGGCCCAATTG---TCGGTCCGGGCGCAACAGCGCCCCGTCCCGAA----CCTACTCGT----TAGGTGGGGTGGAGGTATAGCATACACGTTACTACCCGAAAGATGGTGACCTATGCCTGGGCGGGACGAAGCCAGAGGAAACTCTGGTGGAGGTCCGCAGCGGTTCTGACGTGCAAATCGATCGTCAGACCTTGGTATAGGTGCGATAGACTCATCGAACCATCTA????????????????????????????????????????????????????????????????????????????????????????????????????????????????????????????????????????????????????????????????????????????????????????????????????????????????????????????????????????????????????????????????????????????????????????????????????????????????????????????????????????????????????????????????????????????????????????????????????????????????????????????????????????????????????????????????????????????????????????????????????????????????????????????????????????????????????????????????????????????????????????????????????????????????????????????????????????????????????????????????????????????????????????????????????????????????????????????????????????????????????????????????????????????????????????????????????????????????????????????????????????????????????????????????????????????????????????????????????????????????????????????????????????????????????????????????????????????????????????????????????????????????????????????????????????????????????????????NNNNNNNNNNNNNNNNNNNNNNNNNNNNNNNNNNNNNNNNNNNNNNNNNNNNNNNNNNNNNNNNNNNNNNNNNNNNNNNNNNNNNNNNNNNNNNNNNNNNNNNNNNNNNNNNNNNNNNNNNNNNNNNNNNNNNNNNNNNNNNNNNNNNNNNNNNNNNNNNNNNNNNNNNNNNNNNNNNNNNNNNNNNNNNNNNNNNTTAATTCCTTTAATATTWGGTGCTCCAGATATAGCTTTTCCTCGTATAAATAATTTAAGATTTTGATTGTTACCACCTTCTTTAATATTATTGATTTTATCATCAATAATTGATATAGGGGTTGGGGCTGGATGAACTATTTATCCTCCTTTATCTTCAATTATAGGTCATGGTGGAAGATCTGTGGATTTTGCTATTTTTTCTTTACATTTAGCTGGAGCTTCTTCTATTATAGGAGCTATTAATTTTATTAGAACTATTTTAAATATACGATCATATGGAATAAAATTGGAGAAAATTCCTTTATTTGTATGGTCAGTATTTATTACTGCTATTTNNNNNNNNNNNNNNNNNNNNNNNNNNNNNNNNNNNNNNNNNNNNNNNNNNNNNNNNNNNNNNNNNNNNNNNNNNNNNNNNNNNNNNNNNNNNNNNNNNNNNNNNNNNNNNNNNNNNNNNNNNNNNCAGGAAGAGTACCGGAGGAAAAGCTCCTCGCAAGCAGCTGGCCACTAAGGCAGCAAGGAAGAGTGCACCGGCTACCGGAGGTGTGAAAAAGCCTCACCGTTACAGGCCCGGTACAGTCGCTCTCCGAGAGATCCGTCGGTATCAGAAGTCCACCGAGCTCCTGATCCGAAAGCTCCCCTTCCAACGTCTAGTTAGGGAGATCGCCCAGGACTTCAAGACCGACCTGCGTTTCCAGAGCTCAGCCGTGATGGCTCTGCAGGAGGCCAGCGAGGCTTACTTGGTGGGTCTGTTCGAGGACACCAACTTGTGCGCCATTCACGCAAAGAGA [6036 bp]
Patu_seedam ???????????????????????????????????????????????????????????????????????????????????????????????????????????????????????????????????????????????????????????????????????????????????????????????????????????????????????????????????????????????????????????????????????????????????????????????????????????????????????????????????????????????????????????????????????????????????????????????????????????????????????????????????????????????????????????????????????????????????????????????????????????????????????????????????????????????????????????????????????????????????????????????????????????????????????????????????????????????????????????????????????????????????????????????????????????????????????????????????????????????????????????????????????????????????????????????????????????????????????????????????????????????????????????????????????CCATGCATGTCTAAGTACATGCCGCAACAAGGCGAAACCGCGAATGGCTCATTAAATCAGTTATGGTTCCTTGGATCGTAC--CTTACTACTTGGACAACTGTGGTAATTCTAGAGCTAATACATGCAGCAGAGCTCCGACCTTCG----------GGAACGAGCGCTTTTATTAGA-CCAAAACCAATCGGACGTTCCGACGTCCGTCC-------------------------TCCGTGGTGACTCTGAATAACTTTGGGCTGATCGCACGGGC--TC-GACCCGGCGACGTATCCTTCAAGTGTCTGCCTTATCAACTGTCGATGGTAGTTTAAATGTCTACCATGGTTGTCACGGGTGACGGGGAATCAGGGTTCGATTCCGGAGAGGGAGCCTGAGAAACGGCTACCACATCCAAGGAAGGCAGCAGGCGCGCAAATTACCCACTCCCGGCACGGGGAGGTAGTGACGAAAAATAACAATACGGGACTCTTTTGAGACCCCGTAATTGGAATGAGTACACTCTAAATCCTTGCGACGAGGATCAAATGGAGGGCAAGTCTGGTGCCAGCAGCTGCGGTAAGTCCAGCTCCATTAGCGTATATTAAAGTTGTTGCGGTTAAAAAGCTCGTAGTTGGATCTCAGTCGCGGCCCGGGCGGTCCGCCT-------------ACCGGCGG-------CCACTGCTCGGG----TCGGACGCGGGTGTCGGCTTCCCTCGATGATCTTCACCGGTTGTC-TTGGG-TGG-CCGGCGAGTTTACTTTGAAAAAATTAGAGTGCTCAAAGCAGGC------GCGACGCCTGAATGATGGTGCATGGAATAATGGAATAGGACCTCGGTTCTA-TTTTGTTGGTTTTC---GGAACACGAGGTAATGATTAAGAGGGACAGACGGGGGCATTCGTATTGCGACGCTAGAGGTGAAATTC-TGGACCGTCGCACGAC????????TGTTTCCATTAATCAAGAACGAAAGTTAGAGGTCCGAAGGCGATCAGATACCGCCCTAGTTCTAACCATAAACGATGCCAGCCAGCGATCCGGCTGCGTTCCTCAAATGACGCGCCGGGCAGCTTCCGGGAAACCA-AAGCCTTTGGGTTCCGGGGGAAGCTTAAAGGAATTGACGGAAGGGCA-CACAA-GGATTGGAGCCTGCGGCTCAATTTGACTCAACACGGGAAAGCTCACCCGAACCGGACACAAGAAGGATTGACAGATTAAGAGCTCTTTCTTGATTTTGTGGGTG-GTGGTGCATGGCCGCTCTTAGTTGGTGGAGCGATTTGTCTGGTTCATTCCGATAACGAACGAGATTCCGCCCTGCTAAATAGTCG--TCCCGGTCCTC----------CCAGCCGGACGC---------TTCTTCTTAGAGGGACAGGCGG---CATAG-AGTCGCACGAAGCGGAGCACTAGCAGGTCTGTGATGCCCTTTAGATGTCCGGGGCCGCACGCGCGCTACATTGAAGGAATCAGCGTGT--GATCTCCCTGCCCGACAGGGCCGGGTAACCCGTTGAAACTCCTTCGTGCTGGGGATAGGCGACTGTAA-TTACCG-CCTTGAACGAGGAATTCCCAGTAAGCGCGAGTCATCAGCTCG-TGCTGATTACGTCCCTGGCCTTTGTCCACACCGCCCGTCGCTACAACTGATTGAATGATTTAGTGAGGTCTTCGGACTGGCCCTCGG-ACTGGC-------CTC----CGGGTCGG-----GCCGGCGTGCCGG????????????????????????????????????????????????????????????????????????????????????????????????????????????????????????????????????????????????????????????????????????????????????????????????????????????????????????????????????????????????????????????????????????????????????????????????????????????????????????????????????????????????????????????????????????????????????????????????????????????????????????????????????????????????????????????????????????????????????????????????????????????????????????????????????????????????????????????????????????????????????????????????????????????????????????????????????????????????????????????????????????????????????????????????????????????????????????????????????????????????????????????????????????????????????????????????????????????????????????????????????????????????????????????????????????????????????????????????????????????????????????????????????????????????????????????????????????????????????????????????????????????????????????????????????????????????????????????????????????????????????????????????????????????????????????????????????????????????????????????????????????????????????????????????????????????????????????????????????????????????????????????????????????????????????????????????????????????????????????????????????????????????????????????????????????????????????????????????????????????????????????????????????????????????????????????????????????????????????????????????????????????????????????????????????????????????????????????????????????????????????????????????????????????????????????????????????????????????????????????????????????????????????????????????????????????????????????????????????????????????????????????????????????????????????????????????????????????????????????????????????????????????????????????????????????????????????????????????????????????????????????????????????????????????????????????????????????????????????????????????????????????????????????????????????????????????????????????????????????????????????????????????????????????????????????????????????????????????????????????????????????????????????????????????????????????????????????????????????????????????????????????????????????????????????????????????????????????????????????????????????????????????????????????????????????????????????????????????????????????????????????????????????????????????????????????????????????????????????????????????????????????????????????????????ATCTTTGTATTTAATTTTTGGGGGATGAGCTGCTATAGTAGGTATAGGAATAAGAGTATTGATTCGGGTTGAGTTAGGTCAGACTGGAAGTATATTAGGAGATGATCAATTATATAATGTTATTGTTACTGCTCATGCTTTTGTAATGATTTTTTTTATAGTTATACCTATTTTAATTGGAGGGTTTGGAAATTGATTAGTACCGTTAATATTAGGATCTCCTGATATAGCTTTTCCTCGTATAAATAATTTGAGTTTTTGATTATTACCTCCTTCTTTAATGTTATTATTTATTTCATCTATAATTGAAATTGGTGTTGGTGCTGGATGAACTATTTATCCTCCTTTGTCTTCTTTAGAAGGTCATGCAGGTAGGTCTATAGATTTTGCTATTTTTTCTTTACATTTGGCTGGGGCTTCTTCTATTATAGGGGCGGTAAATTTTATTTCTACTATTTTAAATATACGGTTTAATATAATAAGATTTGAAAAGGTTTCTTTATTTGTTTGGTCGGTTTTAATTACAGCTGTTTTATTATTATTATCTTTACCTGTTTTAGCAGGCGCTATTACTATATTATTAACTGATCGAAATTTTAATACGTCTTTTTTTGATCCGTCTGGTGGAGGAGATCCGGTATTATTTCAA?????????CCGAAAGAGTACTGGTGGGAAAGCCCCACGTAAGCAACTGGCCACCAAGGCTGCTCGTAAGAGCGCCCCTGCGACCGGTGGTGTGAAAAAGCCTCATCGCTACAGGCCTGGAACTGTCGCCCTGAGAGAAATTCGTCGTTACCAGAAGTCTACCGAGTTGYTGATCCGAAAGTTGCCTTTCCAGCGCTTAGTGCGTGAGATTGCTCAGGACTTCAAGACTGACTTGCGCTTTCAGAGCTCAGCCGTGATGGCCCTTCAGGAGGCTAGCGAGGCTTATTTGGTCGGCTTGTTCGAGGACACCAACCTTTGCGCTATTCACGCAAAGCGT [6036 bp]
Patu_shiluensis ???????????????????????????????????????????????????????????????????????????????????????????????????????????????????????????????????????????????????????????????????????????????????????????????????????????????????????????????????????????????????????????????????????????????????????????????????????????????????????????????????????????????????????????????????????????????????????????????????????????????????????????????????????????????????????????????????????????????????????????????????????????????????????????????????????????????????????????????????????????????????????????????????????????????????????????????????????????????????????????????????????????????????????????????????????????????????????????????????????????????????????????????????????????????????????????????????????????????????????????????????????????????????????????????????????????????????????????????????????????????????????????????????????????????????????????????????????????????????????????????????????????????????????????????????????????????????????????????????????????????????????????????????????????????????????????????????????????????????????????????????????????????????????????????????????????????????????????????????????????????????????????????????????????????????????????????????????????????????????????????????????????????????????????????????????????????????????????????????????????????????????????????????????????????????????????????????????????????????????????????????????????????????????????????????????????????????????????????????????????????????????????????????????????????????????????????????????????????????????????????????????????????????????????????????????????????????????????????????????????????????????????????????????????????????????????????????????????????????????????????????????????????????????????????????????????????????????????????????????????????????????????????????????????????????????????????????????????????????????????????????????????????????????????????????????????????????????????CTTAAAGGCATTGACGGAAGGGCA-CACCA-GGAATGGATTTTGCGGCTTAATTTGACTCAACACGGGAAAGCTCACCCGAACCGGACACAGGAAGGATTGACAGATTAAGAGCTCTTTCTTGATTCTGTGGGTG-GTGGTGCATGGCCGCTCTTAGTTGGTGGAGTGATTTGTCTGGTTAATTCCGATAACGGACGAGCTTCCAGCCTATTAAATAGACG--TCCCGGTTCTC----------CTAGCCGGACGG---------TTCTTCTTAGAGGGACAGGCAG---CATAG-AGTTGCACGAAGCGGAGTTATAGCAGGTCTGTGATGCCCTTTAGATGTCCGGGGCCGCACGCGTGATACATTGAAGGAATCAGCATGT--TTTCTCCCTGCCCGACAGGGCCGGGTAACCCGTTGAAACTCCTTCGTGCTGGGGATAGGCGACTGTAA-TTACCG-CCTTGAACGAGGAATTTCCAGTAAGCGCGAGTCATCAACTCG-TGTTGATTACGTCCCTGGCCTTTGTCCACACCGCCCGTCGCTACAACCGATTGAGTTATTTAGTGAGGTCTTCGGATTGGCCTCCGG-CATGGC-------TTT----CGGGTCGG-----GCCGGTGTGCCGAAAAGATGACCAAACTTGATTACTTAGAGGATGTAAAAGTCGTAACAAGGTTATC??????????????????????????????????????????????????????????????????????????????????????????????????????????????????????????????????????????????????????????????????????????????????????????????????????????????????????????????????????????????????????????????????????????????????????????????????????????????????????????????????????????????????????????????????????????????????????????????????????????????????????????????????????????????????????????????????????????????????????????????????????????????????????????????????????????????????????????????????????????????????????????????????????????????????????????????????????????????????????????????????????????????????????????????????????????????????????????????????????????????????????????????????????????????????????????????????????????????????????????????????????????????????????????????????????????????????????????????????????????????????????????????????????????????????????????????????????????????????????????????????????????????????????????????????????????????????????????????????????????????????????????????????????????????????????????????????????????????????????????????????????????????????????????????????????????????????????????????????????????????????????????????????????????????????????????????????????????????????????????????????????????????????????????????????????????????????????????????????????????????????????????????????????????????????????????????????????????????????????????????????????????????????????????????????????????????????????????????????????????????????????????????????????????????????????????????????????????????????????????????????????????????????????????????????????????????????????????????????????????????????????????????????????????????????????????????????????????????????????????????????????????????????????????????????????????????????????????????????????????????????????????????????????????????????????????????????????????????????????????????????????????????????????????????????????????????????????????????????????????????????????????????????????????????????????????????????????????????????????????????????????????????????????????????????????????????????????????????????????????????????????????????????????????????????????????????????????????????????????????????????????????????????????????????????????????????????????????????????????????????????????????????????????????????????????????????????????????AACTTTATATTTAATATTTGGGGCTTGATCTGCAATAGTAGGAACATCTATAAGAGTATTAATTCGAATTGAATTGGGACAGGTTGGAAGAATATTTGGAGATGATCAATTATATAATGTTATTGTTACAGCTCATGCTTTTGTAATAATTTTTTTTATAGTTATACCTATTTTAATTGGGGGATTTGGAAATTGATTGGTTCCTTTAATATTAGGATCACCTGATATGGCTTTTCCCCGAATAAATAATTTAAGATTTTGGTTATTACCTCCTTCTTTGTTTTTGTTATTTATATCTTCTATGATTGAAATAGGAGTTGGGGCGGGGTGAACAGTATATCCTCCTTTATCTTCTTTAGAAGGACATTCAGGAAGTTCTGTGGATTTTGCTATTTTTTCTTTACATTTAGCTGGAATTTCTTCTATTATAGGGGCTGTTAATTTTATTTCTACTATTATGAATATACGATATTTTGGGATAAGATTTGAGAAAATTTCATTATTTGTTTGATCGGTTTTTATTACTGCAGTATTATTATTATTTTCTTTACCAGTGTTAGCAGGTGCTATTACAATGTTATTGACTGATCGAAATTTTAATTCTTCTTTTTTTGACCCAGCGGGTGGGGGTGATCCAATTTTATTTCAA?????????GCGAAAAAGTACCGGCGGTAAGGCCCCTCGAAAGCAGCTGGCCACCAAGGCTGCCCGCAAGAGCGCCCCGGCGACTGGCGGTGTCAAGAAGCCTCATCGTTACAGGCCTGGAACAGTTGCTTTGAGAGAGATCCGTCGTTACCAGAAGTCGACTGAACTCTTGATCAGGAAGTTGCCTTTCCAGCGTTTAGTTCGTGAGATTGCTCAGGACTTCAAGACGGACTTGCGTTTCCAGAGCTCGGCGGTCATGGCTTTGCAGGAGGCTAGCGAGGCTTACTTGGTTGGTTTGTTCKAGGATACCAACCTTTGCGCTATCCACGCAAAACGT [6036 bp]
SYMP_002_MAD ????????????????????????????????????????????????????????????????????????????????????????????????????????????????????????????????????????????????????????????????????????????????????????????????????????????????????????????????????????????????????????????????????????????????????????????????????????????????????????????????????????????????????????????????????????????????????????????????????????????????????????????????????????????????????????????????????????????????????????????????????????????????????????????????????????????????????????????????????????????????????????????????????????????????????????????????????????????????????????????????????????????????????????????????????????????????????????????????????????????????????????????????????????????????????????????????????????????????????????????????????????????????????????????????????????????????????????????????????????????????????????????????????????????????????????????????????????????????????????????????????????????????????????????????????????????????????????????????????????????????????????????????????????????????????????????????????????????????????????????????????????????????????????????????????????????????????????????????????????????????????????????????????????????????????????????????????????????????????????????????????????????????????????????????????????????????????????????????????????????????????????????????????????????????????????????????????????????????????????????????????????????????????????????????????????????????????????????????????????????????????????????????????????????????????????????????????????????????????????????????????????????????????????????????????????????????????????????????????????????????????????????????????????????????????????????????????????????????????????????????????????????????????????????????????????????????????????????????????????????????????????????????????????????????????????????????????????????????????????????????????????????????????????????????????????????????????????????TTAAAGGTATTGACGGAAGGGCA-CACCA-GGAATGGATTTTGCGGCTTAATTTGACTCAACGCGCGAAAGCTCACCCGAACCGGACACAGGAAGGATTGACAGATTAAGAGCTCTTTCTTGATTCTGTGGGTG-GTGGTGCATGGCCGCTCTTAGTTAGTGGAGTGATTTGTCTGGTTGATTCCGGTAACTAACGAGGTTCCAACCTACTAAATAGATG--TCCCGGTCCTC----------CCAGCCGGACAG--------TTCCTTCTTAGAGGGACAGGCAG---CATAG-AGTTGCACGAAGCGGA--------------------------------CCGGGGCTGCACGCGTAATACATTGAAGGAGTCAGCATGT--TTTCTCCCTGCCCGACAGGGCCGGGTAACCCTTTGAAATTCCTTCGTGCTGGGGATAGGCGACTGTAA-TTACCG-CCTTGAACGAGGAATTCCCAGTAAGCGCGAGTCATCACCTCG-TGCTGATTACGTCCCTGGCCTTTGTGCACACCGCCCGTCGCTACCACCGATTGAGTGTTTTAGTGAGGTCTTCGGACTGGCCTCCGG-ACTAGC-------CTT----CGGGTTGG-----GCCGGTGTGCCGGAAAGATGCCCAAACTTGAATACTTAGAGGATGTAAAAGTCGTAACAAGGTTTTC????????????????????????????????????????????????????????????????????????????????????????????????????????????????????????????????????????????????????????????????????????????????????????????????????????????????????????????????????????????????????????????????????????????????????????????????????????????????????????????????????????????????????????????????????????????????????????????????????????????????????????????????????????????????????????????????????????????????????????????????????????????????????????????????????????????????????????????????????????????????????????????????????????????????????????????????????????????????????????????????????????????????????????????????????????????????????????????????????????????????????????????????????????????????????????????????????????????????????????????????????????????????????????????????????????????????????????????????????????????????????????????????????????????????????????????????????????????????????????????????????????????????????????????????????????????????????????????????CAAGGAGTCTAACATGTGTGCAAGTCAGTGGGACTTGAATATGCCCAAAGGCGCAATGAAAGCAAAGGTTGACTCTT-----AGGAGTATCCGAGCCGTGATCCCGCGTCCTTTG----ACGGCGCGGGCGCAACGGTGCCCCTCACTA------TCCGGCTTTGTT-CCGGTTGGGAGGAGGTGGAGCACACACGTTGGAGCCCGAAAGGTGGTGACCTATGCCCGGACAGGACGAAGCCAGAGGAAACTCTGGTGGAGGTCCGCAGCGGTTCTGACGTGCAAATCGATCGTCARATCCAGGTATAGCGGCGAAARACTCATCGAAGCACCTA??????????????????????????????????????????????????????????????????????????????????????????????????????????????????????????????????????????????????????????????????????????????????????????????????????????????????????????????????????????????????????????????????????????????????????????????????????????????????????????????????????????????????????????????????????????????????????????????????????????????????????????????????????????????????????????????????????????????????????????????????????????????????????????????????????????????????????????????????????????????????????????????????????????????????????????????????????????????????????????????????????????????????????????????????????????????????????????????????????????????????????????????????????????????????????????????????????????????????????????????????????????????????????????????????????????????????????????????????????????????????????????????????????????????????????????????????????????????????????????????????????????????????????????????????????????????????????????????????????????????????????????????????????????????????????????????????????????????????????????????????????????????????????????????????????????????????????????????????????????????????????????????????????????????????????????????????????????????????????????????????????????????????????????????????????????????????????????????????????????????????????????????????????????????????????????????????????????????????????????????????????????????????????????????????????????????????????????????????????????????????????????????????????????????????????????????????????????????????????????????????????????????????????????????????????????????????????????????????????????????TCGAAAAAGTACCGGTGGCAAAGCACCCAGAAAGCAGCTTGCCACCAAAGCCGCTCGCAAGAGTGCACCAGYAACAGGTGGTGTAAAGAAGCCTCATCGTTACAGGCCTGGTACCGTTGCTTTGCGAGAAATCCGTCGTTACCAGAAGTCGACTGAGCTTTTGATCAGGAAATTACCTTTCCAGCGCTTGGTTCGTGAGATTGCTCAGGACTTTAAGACGGACTTGCGTTTCCAGAGCTCTGCAGTCATGGCTTTGCAGGAGGCTAGTGAGGCTTACTTGGTTGGATTGTTCGAGGATACTAACCTCTGTGCAATCCACGCAAAACGT [6036 bp]
SYMP_003_MAD ?????????????????????????????????????????????????????????????????????????????????????????????????????????????????????????????????????????????????????????????????????????????????????????????????????????????????????????????????????????????????????????????????????????????????????????????????????????????????????????????????????????????????????????????????TTTTTATAGAAATTATTATAAGTAATATCTGCTCAATGTAA--------ATAAATAGCCGCAAA---TATAATGTGATAAGGTAGCATAATCACTTGCCTTTTAATTAAAGGGTAGAATGAATGATTTAACAATTTATTAATTTTTTTA---ATAATTTTAATTTAAATTATATTAAATATAAAAATATATTTATAAATAAATAAGACGACAAGACCCTATTAAACTTTACTTAA-GTTTAACTGGGGAAGTTATTTAAAAATTATTTTGAATAAAA-------ATACAAAATACCCATTA-CAATAG---AATAAATCAAGTTACTATAGGGATAACAGCGTAATAGAATTTTAAAGCTCACATTAAAAAAAAAAGATTGCGA???????????????????????????????????????????????????????????????????????????????????????????????????????????????????????????????????????????????????????????????????????????????????????????????????????????????????????????????????????????????????????????????????????????????????????????????????????????????????????????????????????????????????????????????????????????????????????????????????????????????????????????????????????????????????????????????????????????????????????????????????????????????????????????????????????????????????????????????????????????????????????????????????????????????????????????????????????????????????????????????????????????????????????????????????????????????????????????????????????????????????????????????????????????????????????????????????????????????????????????????????????????????????????????????????????????????????????????????????????????????????????????????????????????????????????????????????????????????????????????????????????????????????????????????????????????????????????????????????????????????????????????????????????????????????????????????????????????????????????????????????????????????????????????????????????????????????????????????????????????????????????????????????????????????????????????TTAAAGGTATTGACGGAAGGGCA-CACCA-GGAATGGATTTTGCGGCTTAATTTGACTCAACGCGCGAAAGCTCACCCGAACCGGACACAGGAAGGATTGACAGATTAAGAGCTCTTTCTTGATTCTGTGGGTG-GTGGTGCATGGCCGCTCTTAGTTAGTGGAGTGATTTGTCTGGTTGATTCCGGTAACTAACGAGGTTCCAACCTACTAAATAGATG--TCCCGGTCCTC----------CCAGCCGGACAG-------TTTCCTTCTTAGAGGGACAGGCAG---CATAG-AGTTGCACGAAGCGGA--------------------------------CCGGGGCTGCACGCGTAATACATTGAAGGAGTCAGCATGT--TTTCTCCCTGCCCGACAGGGCCGGGTAACCCTTTGAAATTCCTTCGTGCTGGGGATAGGCGACTGTAA-TTACCG-CCTTGAACGAGGAATTCCCAGTAAGCGCGAGTCATCACCTCG-TGCTGATTACGTCCCTGGCCTTTGTGCACACCGCCCGTCGCTACCACCGATTGAGCTTTTTAGTGAGGTCTTCGGACTGGCCTCCGG-ACTAGC-------CTT----CGGGTTGG-----GCCGGTGTGCCGGAAAGATGCCCAAACTTGAATGCTTAGAGGATGTAAAAGTCGTAACAAGGTTTTC????????????????????????????????????????????????????????????????????????????????????????????????????????????????????????????????????????????????????????????????????????????????????????????????????????????????????????????????????????????????????????????????????????????????????????????????????????????????????????????????????????????????????????????????????????????????????????????????????????????????????????????????????????????????????????????????????????????????????????????????????????????????????????????????????????????????????????????????????????????????????????????????????????????????????????????????????????????????????????????????????????????????????????????????????????????????????????????????????????????????????????????????????????????????????????????????????????????????????????????????????????????????????????????????????????????????????????????????????????????????????????????????????????????????????????????????????????????????????????????????????????????????????????????????????????????????????????????????CAAGGAGTTTAACATGTGTGCAAGTCAGTGGGACTTGAATATGCCCAAAGGCGCAATGAAAGCAAAGGTTGACTCTT----AACGGGTCACTGAGCCGTGATCCCGCGTCCTTTG----ACGGCGCGGGCGCAACGGTGCCCCTCACTA------TCCGGCTCTGTT-CCGGTTGGGAGGAGGTGGAGCACACACGTTGGAGCCCGAAAGGTGGTGACCTATGCCCGGACAGGACGAAGCCAGAGGAAACTCTGGTGGAGGTCCGCAGCGGTTCTGACGTGCAAATCGATCGTCAGATCCAGGTATAGCGGCGAAAGACTCATCGAAGCACCTA????????????????????????????????????????????????????????????????????????????????????????????????????????????????????????????????????????????????????????????????????????????????????????????????????????????????????????????????????????????????????????????????????????????????????????????????????????????????????????????????????????????????????????????????????????????????????????????????????????????????????????????????????????????????????????????????????????????????????????????????????????????????????????????????????????????????????????????????????????????????????????????????????????????????????????????????????????????????????????????????????????????????????????????????????????????????????????????????????????????????????????????????????????????????????????????????????????????????????????????????????????????????????????????????????????????????????????????????????????????????????????????????????????????????????????????????????????????????????????????????????????????????????????????????????????????????????????????AACTTTGTATTTAATATTTGGGGCTTGATCAGCTATAGTTGGTACTGCTATAAGAGTTTTAATTCGAATTGAATTAGGTCAAGTTGGGAGTATATTTGGTGATGATCAGTTATATAATGTAATTGTTACATCTCATGCTTTTGTAATAATTTTTTTTATAGTTATACCGATTTTGATTGGAGGATTTGGGAATTGATTGGTTCCTTTAATATTAGGTGCTCCTGATATGGCTTTTCCTCGTATAAATAATTTGAGTTTTTGATTATTACCTCCTTCTTTAATATTATTATTTATTTCTTCTATAGTTGAAATAGGAGTTGGAGCTGGTTGGACTATTTATCCTCCTTTATCATCTTTAGATGGACATTCGGGAAGATCAGTAGATTTTGCTATTTTTTCTTTACATATAGCTGGGGCTTCATCAATTATAGGAGCTGTAAATTTTATTTCTACTATTATAAATATACGATATACAGGATTAAGAATAGATAAGGTTTCTCTTTTTGTATGATCTGTTTTAATTACTGCTATTTTGTTATTATTTTCTTTACCTGTGTTAGCAGGAGCTATTACTATATTGTTAACTGATCGAAATTTTAATACTTCTTTTTTTGATCCNNNNNNNNNNNNNNNNNNNNNNNNNNNNNNNNNNNNNNNNTCGAAAAAGTACCGGTGGCAAAGCACCCAGAAAGCAGCTTGCCACCAAAGCCGCTCGCAAGAGTGCACCAGCAACAGGTGGTGTAAAGAAGCCTCATCGTTACAGGCCTGGTACCGTTGCTTTGCGAGAAATCCGTCGTTACCAGAAGTCGACTGAGCTTTTGATCAGGAAATTACCTTTCCAGCGCTTGGTTCGTGAGATTGCTCAGGACTTTAAGACAGACTTGCGTTTCCAGAGCTCTGCAGTCATGGCTTTGCAGGAGGCTAGTGAGGCTTACTTGGTTGGATTGTTCGAGGATACTAACCTCTGTGCAATCCACGCAAAACGT [6036 bp]
SYMP_004_THAI ?????ATTTTAAAAAAGAACCAACTATAAAATTTTTATAAAAAGGAATAT-ATCATCCGCCGATTTA--TTTATTACACCAAGTTCTTTAA-TAA-TACATAATGGAGTTTAAT-TTTTAGGTAATTTTTAAAAGTTTGATAGGAGGATGTAAACATTTAATTTAAGGAT-ATTATGTAAATA----AATTTATAAAAACTTACCTAAACCTCTAATGGATAATTACCTTAAA-ATCTCTTAGATTAAAT-ATAATTTAACCATAATTTATA-AATTTTAAATTTAAAAAACCATTTAAAACTA????????????????????????????????????????????????TTCTTATCGATAATAATTATAAGTAATATCTGCTCAATGGA-------ATATAAATAGCCGCAGAATTTTTACTGTGCTAAGGTAGCATAATCACTTGCCTTTTAATTTTAGGCTAGAATGAACGATAAAACAATTAATTAATTTTTTTA---ATTTTTTAAATTTAAATTATATTAAATATAAAAATATATTTATAAAT-AATAAGACGACAAGACCCTATTGAACTTTACTTTA-GTTTAGCTGGGGCAGCTAATTAATAAATATTTTAAT-----TATTA--ATAAAAAATATCTAATA-TAATTA----ATATATTAAGTTACCATAGGGATAACAGCGTAATAATATTTTTTAGTTCATATTTACAATAAA-GATTACGACCTCGATGTTGAATTATTATAAACTTTTATAAGCAAAAATATAAAAAGTAGATCTGTTCGATCTTTAAATTAATACA?????????????????????????????????????????????????????????????????????????????????????????????????????????????????????????????????????????????????????????????????????????????????????????????????????????????????????????????????????????????????????????????????????????????????????????????????????????????????????????????????????????????????????????????????????????????????????????????????????????????????????????????????????????????????????????????????????????????????????????????????????????????????????????????????????????????????????????????????????????????????????????????????????????????????????????????????????????????????????????????????????????????????????????????????????????????????????????????????????????????????????????????????????????????????????????????????????????????????????????????????????????????????????????????????????????????????????????????????????????????????????????????????????????????????????????????????????????????????????????????????????????????????????????????????????????????????????????????????????????????????????????CAGATACCGCCCTAGTTCTAACCATAAACGATGCCAGCCAGCGATCCGGCTGCGTTCCTCAAATGACGCGCCGGGCAGCTTCCGGGAAACCA-AAGCCTTTGGGTTCCGGGGGAAG?TTAAAGGAATTGACGGAAGGGCA-CACAA-GGATTGGAGCCTGCGGCTTAATTTGACTCAACACGGGAAAGCTCACCCGAACCGGACACAAGAAGGATTGACAGATTAAGAGCTCTTTCTTGATTTTGTGGGTG-GTGGTGCATGGCCGCTCTTAGTTGGTGGAGCGATTTGTCTGGTTCATTCCGATAACGAACGAGATTCCAGCCTGCTAAATAGACG--TCCCGGTCCTC----------CCAGCCGGACG----------GTCTTCTTAGAGGGACAGGCGG---CATAG-AGTCGCACGAAGCGGA--------------------------------CCGGGGCCGCACGCGCGCTACATTGAAGGACTCAGCGTGT--ACTCTCCCTGCCCGACAGGGCCGGGTAACCCGTTGAAACTCCTTCGTGCTGGGGATAGGCGACTGTAA-TTACCG-CCTTGAACGAGGAATTCCCAGTAAGCGCGAGTCATCAGCTCG-TGCTGATTACGTCCCTGGCCTTTGTCCACACCGCCCGTCGCTACAACCGATTGAATGATTTAGTGAGGTCTTCGGACTGGCTCTCGG-ACTGGC-------CTC----CGGGTCGG-----GCCGGCGTGCCGGAAAGATGACCAAACTTGATTATTTAGAGGATGTAAAAGTCGTAACAAGGTTGTC??????????????????????????????????????????????????????????????????????????????????????????????????????????????????????????????????????????????????????????????????????????????????????????????????????????????????????????????????????????????????????????????????????????????????????????????????????????????????????????????????????????????????????????????????????????????????????????????????????????????????????????????????????????????????????????????????????????????????????????????????????????????????????????????????????????????????????????????????????????????????????????????????????????????????????????????????????????????????????????????????????????????????????????????????????????????????????????????????????????????????????????????????????????????????????????????????????????????????????????????????????????????????????????????????????????????????????????????????????????????????????????????????????????????????????????????????????????????????????????????????????????????????????????????????????????????????????????????????????????????????????????????????????????????????????????????????????????????????????????????????????????????????????????????????????????????????????????????????????????????????????????????????????????????????????????????????????????????????????????????????????????????????????????????????????????????????????????????????????????????????????????????????????????????????????????????????????????????????????????????????????????????????????????????????????????????????????????????????????????????????????????????????????????????????????????????????????????????????????????????????????????????????????????????????????????????????????????????????????????????????????????????????????????????????????????????????????????????????????????????????????????????????????????????????????????????????????????????????????????????????????????????????????????????????????????????????????????????????????????????????????????????????????????????????????????????????????????????????????????????????????????????????????????????????????????????????????????????????????????????????????????????????????????????????????????????????????????????????????????????????????????????????????????????????????????????????????????????????????????????????????????????????????????????????????????????????????????????????????????????????????????????????????????????????????????????????????????TTCTTTATATTTAATTTTTGGAGCGTGGGCTGCTATAGTAGGTACTGGAATAAGAGTTTTAATTCGGATTGAATTAGGACAAACTGGAAGAATATTAGGAGATGATCAATTATATAATGTAATTGTAACTGCTCATGCTTTTGTAATAATTTTTTTTATAGTTATACCTATTTTAATTGGAGGTTTTGGAAATTGATTAGTTCCTTTAATATTAGGGGCTCCTGATATGGCTTTTCCTCGAATAAATAATTTGAGATTTTGATTATTACCTCCTTCTTTAATATTATTATTTATTTCATCTATAATTGAAATTGGGGTAGGAGCAGGATGAACTGTTTATCCTCCTTTATCTTCATTARAAGGACATTCTGGAAGATCAATAGATTTTGCTATTTTTTCTTTACATTTAGCTGGAGCTTCTTCTATTATGGGGGCTGTAAATTTTATTTCTACTATTTTAAATATACGATTTAATATAATAAGATTTGAAAAAATTTCTTTATTTGTATGATCTGTATTAATTACTGCTGTATTATTATTATTTTCTTTACCTGTATTAGCAGGGGCAATTACTATATTATTAACTGATCGTAATTTTAATACTTCATTTTTTGATCCTTCAGGAGGAGGGGATCCAGTTTTATTTCAACATTTATTTCCGAAAGAGCACTGGTGGGAAAGCCCCACGTAAGCAACTGGCCACCAAGGCTGCTCGCAAGAGCGCGCCTGCGACCGGAGGCGTGAAAAAGCCTCATCGCTACAGGCCCGGAACCGTCGCCCTGAGAGAGATTCGTCGTTATCAGAAGTCTACCGAGTTGCTGATCCGAAAGTTGCCTTTCCAGCGCTTAGTCCGTGAGATTGCTCAGGACTTCAAGACCGACTTGCGCTTTCAGAGCTCGGCCGTGATGGCCCTTCAGGAAGCCAGCGAGGCTTACTTGGTCGGCTTGTTCGAAGACACCAACCTTTGCGCTATTCACGCAAAGCGT [6036 bp]
SYMP_005_AUST ?????ATTTATATAAATATACTACTAAAATTTTAAAAATAAAAGTTTTTA-ATTTTCCGCCGAATAA--TTATTTACACCAAGTTCTTTAT-TAA-TACATATATGAGTTTATR-AATGTGTTAATTTTTAAAATTTATATATGAGGATTTTAACAATTAATTGAATAATAATATTGTAAATATT-TTAATAATAATAAATTACCTAAACATCTAATGAATATTTAACAATAA-ATCTCTTAGTATAAAT-ATAATTTAACCATATTTATTTATAAAAATTTATTTAATTACAATTTAAAAATAA-TAATATATTAATATTTT---ATTATCAATAAATATTTA--ATCTCT???????????????????????????????????????????????????????????????????????????????????????????????????????????????????????????????????????????????????????????????????????????????????????????????????????????????????????????????????????????????????????????????????????????????????????????????????????????????????????????????????????????????????????????????????????????????????????????????????????????????????????????????????????????????????????????????????????????????????????????????????????????????????????????????????????????????????????????????????????????????????????????????????????????????????????????????????????????????????????????????????????????????????????????????????????????????????????????????????????????????????????????????????????????????????????????????????????????????????????????????????????????????????????????????????????????????????????????????????????????????????????????????????????????????????????????????????????????????????????????????????????????????????????????????????????????????????????????????????????????????????????????????????????????????????????????????????????????????????????????????????????????????????????????????????????????????????????????????????????????????????????????????????????????????????????????????????????????????????????????????????????????????????????????????????????????????????????????????????????????????????????????????????????????????????????????????????????????????????????????????????????????????????????????TGTTTCCATTAATCAAGAACGAAAGTTAGAGGATCGAAGGCGATCAGATACCGCCCTAGTTCTAACCATCAACGATGCCAGCCAGCGATCCGGCTGTGTTCCTCAAATGACACGCCGGGCAGCTTCCGGGAAACCA-AAGCCTTTGGGTTCCGGGGAAAG?TTGAAGGGATTGACGGAAGGTCACACAAC-GGAATGGAGCCTGCGGCTTAATTTGACTCAACGCACGAAAGCCTATCCGGTCCGGACACAGGAAGGATTGACAGATTGAGAGCTCTTTCTTGATTCTGTGGGTG-GTGGTGCATGTCCGTTCTTAGTTCGCGGAGTGATTTGTCTGCTTAATTGCGTTAACGAGCGAGACTCTAGCCTACTAAATAGTTG--TTGCGATCATC----------TTTGTCGCACA--------GTTTCTTCTTAGAGGGAGCAGCGG---TTTCC-AGCCGCACGAGACAGA--------------------------------CCGGAGCCGCACGCGCGCTACATTGAAGGAATCAGCGTGT--GTTT--CCTGCCCGACAGGGTTGGGTAACCAGATGAATCTCCTTCGTGCTTGGGATAGGGGCATGTAA-TTGTCC-CCTTGAACGAGGAATTCCTAGTAGGCACGAATCATTATTTCG-TGCCGATTACGTCCCTGGCCTTTGTGCACATCGCCCGTCGCCAATGTCGATCGAATATTTTAGTGAGGTCTTCGGACTGGCTTCCGG-TCTGGC-------TTC----ACGGTCGA-----GCCGGTGTGCCGGAAAGACGATCAAACTTGAGTATTTAGAGACATTGAAAGTCGTAACAAAGTAACCATAAATAAGCGGAGGAAAAGAAACCAACAGGGATTCCCTTAGTAACTGCGAGCGAAAAGGGATGAGCCCAGCGCTGAATCCCGACGC-CTTTCACGGTGTCGGGAAATGTAGCGTATAGGAGCGA-GCGTGACGGAGGTG--GGCCT-TCCGGTAAGTCCCTCTGACCGGGGCTACTT--TCCCACAGTGGGTGCAAGGCCCATAACCGGTTGGCCTCC--TTCGGAT-GCGAGTTCCTCAGAGTCGGGTTGCTTGGGAGTGCAGCCTAAATCAGGTGGTAAACTCCATCTAAGGCTAAATACGACCGTGAGACCGATAGCGAACAATTTGAAGAGAGAGTTCAAGAGTACGTGAAACTGTTCAGAGGGAAACGGGTGGGCCCTCGAAGCCCT-GTGTCG-GACGGATTCAGCGAGTTACTTTCTGCGCTTG---------TTTTCTGGGCCTAGGCATTA----TGTCTGTCGCAGGCTA------------------------ACCTGGAGAGCATACCGCGGAGCCGA--CTCCCGCATTTC----CGTTCCGTCCAAA-GGACGCCGTAACCGTTTGG-ATCTCGGCCATATGAATCT---CGTCGAGAGTGGTTCTCCGTC--GACGAAC-----GTTGCTTC--------------------TTCGGTTGCA--TGCGTCGGCGG-GAAGTGGCT------TTCGGAAAATTTTTC----------GGAAGCTCGGGATCCGAACGTGGTATCGC-----------TA----AGCCC-GATTTTCCGG-GCTGGCTTCGCCTCCTCC------------ACACTTGCGATTGCTCCGTAGAGGACACA---------------GATTCTT----GCTCGATGGAAGCAC---------GGAGACGTCGCCGTGTCCCGTC-GTTGCCGGAGCTGTCTTCCGGGTGCTTG-------------ATCGTC-GGAG--GTTGGTGGTTCGCGGCGAGTAGGTCC?????????????????CAAGGAGCGCAACATGTATGCGAGTCAATGGATCTCGAATAAGTCCAAAGGCGAAATGAAAGCGAAGGCAGATTTTA------TTGTCTGCTGAGCTGTGATCCCGGACATTTT-----ACTGTCTGGGCGCAACAGCGCCCCGCCCGT------TCCGGCTTGA---CCGGTTGGGTGGAGGTTGAGCATACACGTTGCTACCCGAAAGGTGGTGAACTATGCCTGGCCAGGACGAAGCCAGAGGAAACTCTGGTGGAGGTCCGCAGCGGTTCTGACGTGCAAATCGATCGTCAGAGCTTGGTATAGGGGCGCAAGACCAATCGAACCATCTA????????????????????????????????????????????????????????????????????????????????????????????????????????????????????????????????????????????????????????????????????????????????????????????????????????????????????????????????????????????????????????????????????????????????????????????????????????????????????????????????????????????????????????????????????????????????????????????????????????????????????????????????????????????????????????????????????????????????????????????????????????????????????????????????????????????????????????????????????????????????????????????????????????????????????????????????????????????????????????????????????????????????????????????????????????????????????????????????????????????????????????????????????????????????????????????????????????????????????????????????????????????????????????????????????????????????????????????????????????????????????????????????????????????????????????????????????????????????????????????????????????????????????????????????????????????????????????????AAGATTATATTTGATATTTGGAGCTTGATGTGCTATAGTAGGGATAGGAATAAGAATTTTAATTCGATTAGAATTAAGACAAAGAGGTCGGTTTTTTGGTGATGATCAGTTATATAATGTTATTGTTACTAGTCATGCATTTATTATAATTTTTTTTATAGTTATACCTATTTTAATTGGTGGATTTGGAAATTGATTAATTCCTTTAATATTAGGTGCTCCTGATATATCATTCCCTCGAATAAATAATTTAAGATTTTGATTATTACCTCCTTCATTATTGTTATTGTTTATTTCATCTATAGTGGATATAGGTGTAGGATCAGGTTGAACTATTTATCCTCCTTTATCGTCTTTAATAGGACATAATGGTTTATCTGTAGATTTTTCTATTTTTTCGTTACATTTAGCTGGTATATCATCTATTATAGGAGCTATTAATTTTATTAGAACTATTTTAAATATACGTAGTTATGTAATATCTATAGATAAAATTCCTTTATTTATTTGATCTGTATTTATTACTGCTATTTTATTATTATTATCTTTACCTGTATTAGCAGGAGCTATTACTATATTATTAAGTGATCGAAATTTTAATACTTCATTTTTTGATCCTGCTGGAGGAGGTGATCCTATTTTATTTCAACATTTATTTTAGGAAAAGTACCGGTGGGAAGGCTCCCCGTAAGCAGCTGGCCACCAAGGCTGCAAGAAAGAGTGCACCAGCCACCGGTGGTGTGAAAAAGCCTCATCGTTACAGGCCCGGAACCGTCGCTCTTCGTGAAATCCGTCGTTACCAGAAGTCGACCGAGCTTTTGATCAGAAAACTCCCATTCCAGCGCCTTGTCAGAGAAATCGCTCAGGATTTCAAGACCGATCTGCGTTTCCAGAGCTCTGCCGTCATGGCCCTCCAGGAAGCTAGCGAGGCCTATTTGGTTGGTCTCTTCGAAGACACCAACTTGTGCGCTATCCATGCCAAGAGA [6036 bp]
SYMP_006_AUST ????????????????????????????????????????????????????????????????????????????CACAAAGTTCKTTAT-TAA-TACAGAATGGAGKTTAAA-TTTTAGGTAATT-TAATAATTTATATAGGAGGATGTAAACATTTAATTTAAATAT-ATTATGAGAATA----AAGATATAAAAACTTACCTAAACCTTTACTGTATAATTACCATTAA-ATCTCTTCGATTAAAA-ATTATTTAATAAAAAATTTT----AAATGTTATTAAGTTACAATTTAATATTAA-TTATATATTAATAATAT---ATAATCAATAAATTTAA---ATCTCG???????????????????????????????????????????????????????????????????????????????????????????????????????????????????????????????????????????????????????????????????????????????????????????????????????????????????????????????????????????????????????????????????????????????????????????????????????????????????????????????????????????????????????????????????????????????????????????????????????????????????????????????????????????????????????????????????????????????????????????????????????????????????????????????????????????????????????????????????????????????????????????????????????????????????????????????????????????????????????????????????????????????????????????????????????????????????????????????????????????????????????????????????????????????????????????????????????????????????????????????????????????????????????????????????????????????????????????????????????????????????????????????????????????????????????????????????????????????????????????????????????????????????????????????????????????????????????????????????????????????????????????????????????????????????????????????????????????????????????????????????????????????????????????????????????????????????????????????????????????????????????????????????????????????????????????????????????????????????????????????????????????????????????????????????????????????????????????????????????????????????????????????????????????????????????????????????????????????????????????????????????????????????????????TGTTTCCATTAATCAAGAACGAAAGTTAGAGGCTCAAAGGCGATCAGATACCGCCCTAGTTCTAACCATAAACGATGCCAGTCGGAGATGCGGCTGCGTTCCTCAAATGACGCGCCGCGCATCCTCGGGGAAACCA-AAACGTTTGGGCTCCGGGGGAAG?TTAAAGGAATTGACGGAAGGGCA-CACAA-GCGATGGAGCTTGCGGCTTAATTTGACTCAACACGGGGAAGCTTACCAGGATAGGACACAAGAAGGATTGACAGATTGAGAGTTCTTTCTTGATTTTGTGGATG-GTGGTGCACGGCCGCTCCTAGTCCGTGGAGCGATTTGTCAGATTGATTTCGATAACGAACGAGATTCTAACCGATTAAATAGACCG-TCCCGATCTCC----------CTCGTCGGGGG-----------TCTTCTTAGTGGGACGGGCGG---CGTCTAAGCCGCACGAGGCAGT???????????????????????????????????????????????????????????????????????????????????????????????????????????????????????????????????????????????????????????????????????????????????????????????????????????????????????????????????????????????????????????????????????????????????????????????????????????????????????????????????????????????????????????????????????????????????????????????????????????????????????????????????????????????????????????????????????????????????????????????????????????????????????????????????????????????????????????????????????????????????????????????????????????????????????????????????????????????????????????????????????????????????????????????????????????????????????????????????????????????????????????????????????????????????????????????????????????????????????????????????????????????????????????????????????????????????????????????????????????????????????????????????????????????????????????????????????????????????????????????????????????????????????????????????????????????????????????????????????????????????????????????????????????????????????????????????????????????????????????????????????????????????????????????????????????????????????????????????????????????????????????????????????????????????????????????????????????????????????????????????????????????????????????????????????????????????????????????????????????????????????????????????????????????????????????????????????????????????????????????????????????????????????????????????????????????????????????????????????????????????????????????????????????????????????????????????????????????????????????????????????????????????????????????????????????????????????????????????????????????????????????????????????????????????????????????????????????????????????????????????????????????????????????????????????????????????????????????????????????????????????????????????????????????????????????????????????????????????????????????????????????????????????????????????????????????????????????????????????????????????????????????????????????????????????????????????????????????????????????????????????????????????????????????????????????????????????????????????????????????????????????????????????????????????????????????????????????????????????????????????????????????????????????????????????????????????????????????????????????????????????????????????????????????????????????????????????????????????????????????????????????????????????????????????????????????????????????????????????????????????????????????????????????????????????????????????????????????????????????????????????????????????????????????????????????????????????????????????????????????????????????????????????????????????????????????????????????????????????????????????????????????????????????????????????AACTATATATTTAATATTTGGGGCTTGATCTGCAATAGTTGGAACTTCGTTAAGAGTATTGATTCGAATTGAATTAGGTCAATTAGGAAGATTTTTAGGGGATGATCAATTATATAATGTAATTGTTACTGCTCATGCTTTTATTATAATTTTTTTTATAGTTATGCCTGTAATAATTGGGGGATTTGGAAATTGATTAATTCCTATAATATTGGGGTCTCCTGATATAGCTTTTCCTCGAATAAATAATTTAAGATTTTGGTTATTACCTCCCTCATTGATATTGTTATTGATATCATCAATAGTAGAAATAGGAGTAGGGTCGGGGTGAACTATTTATCCTCCATTATCTTCATTGGAAGGGCATTTAGGTTTATCTGTAGATTTATCTATTTTTTCTTTACATTTAGCTGGGGCTTCTTCAATTATAGGGGCTATTAATTTTATTTCGACTATTTTAAATATACGTTCTTATGGGTTAAGAATAGAAAAAATAAGATTATTTATTTGATCAGTTTTAATTACAGCTATTTTATTATTATTATCTTTACCTGTTTTAGCGGGGGCTATTACTATGTTATTAACTGATCGAAATTTTAATACATCATTTTTTGACCCAAGAGGGGGAGGAGATCCTATTTTATTTCAACATTTATTTTCGCAAAAGTACCGGCGGGAAGGCTCCCAGGAAGCAGTTGGCGACCAAAGCGGCTCGCAAAAGCGCCCCTGCGACCGGCGGAGTGAAAAAACCTCATCGCTACAGGCCGGGCACCGTCGCCCTGAGAGAGATTCGTCGCTACCAGAAGTCGACCGAATTGTTGATCCGCAAGCTGCCTTTCCAGCGGTTGGTGCGTGAAATCGCTCAGGACTTCAAGACCGACCTGCGTTTCCAGAGCTCCGCCGTCATGGCCTTGCAGGAGGCCAGCGAGGCTTACCTGGTCGGCTTGTTCGAGGACACGAACCTTTGCGCCATCCACGCCAAGCGA [6036 bp]
SYMP_007_AUST ?????ATTTAAATAAATCAACTATTATAAATATTTTATACAAAGTTTTAT-ATAATCCGCCGATTAAA---AATTACACCAAGTTCTTTAT-TAA-TACAGAATGGAGTTTAAA-TTTTAGGTAAAT-TTAAAAATTATATAGGAGGATGTAAACATTTAATTTAAATAT-ATAATGAGAAAA----ATAATATAATAACTTACCTAAACCTGTACTGAAGATTTACCATTAA-AGCTCTTAGATTAAAT-ATTATTTAACCAGTTTATTT---TAAAATTAAATAAAAAACCATTTAAAAATAA-TTATAAAATAATAATTT---ATAATCAATATTTATAA---ATCTCT???????????????????????????????????????????????????????????????????????????????????????????????????????????????????????????????????????????????????????????????????????????????????????????????????????????????????????????????????????????????????????????????????????????????????????????????????????????????????????????????????????????????????????????????????????????????????????????????????????????????????????????????????????????????????????????????????????????????????????????????????????????????????????????????????????????????????????????????????????????????????????????????????????????????????????????????????????????????????????????????????????????????????????????????????????????????????????????????????????????????????????????????????????????????????????????????????????????????????????????????????????????????????????????????????????????????????????????????????????????????????????????????????????????????????????????????????????????????????????????????????????????????????????????????????????????????????????????????????????????????????????????????????????????????????????????????????????????????????????????????????????????????????????????????????????????????????????????????????????????????????????????????????????????????????????????????????????????????????????????????????????????????????????????????????????????????????????????????????????????????????????????????????????????????????????????????????????????????????????????????????????????????????????????TGTTTCCATTAATCAAGAACGAAAGTTAGAGTTTCGAAGGCGATCAGATACCGCCCTAGTTCTAACCATAAACGATGCCAGCTAGTGATCCGGCTGTGTTCCTCAAATGACACGCCGGGCAGCTTCCGGGAAACCA-AAGCTTTTGGGCTCCGGGGGAAG?TTAAAGGAATTGACGGAAGGGCA-CACAA-GCGGTGGAGCTTGCGGCTCAATTCGACTCAACACGGTGAAGCCTACCAGAATAGGACACAGGAAGGATTGACAGATTGAGAGCTCTTTCTTGATTCTGTGGGTG-GTGGTGCATGGCCGCTCCTGGTCCGTGGATTGATTTGTCAGATTTATTTCGATAACGAACGAGATTCTAGCCTACTAAATAGACG--TCCCGATCCTC----------CCTGTCGGACG---------GCTCTTCTTAGAGGGACGGGCGG---CATATAAGCCGCACGAAGCAGT--------------------------------TCTGGGCCGCACGCGTGCTACATTGAAGGAGTCAACATGT--TTTCTCCCGGCCCGGAAGGGCTGGGTAACCCGATCAATTTCCTTCGTGCTGGGGATAGCGGGCTGTAA-T--GTCCGCTTGAACGAGGAACCCCCAGTAAGCGCGAATCATCAGTTCG-TGCTGATTACGTCCCTGGCCTTTGTCCACACCGCCCGTCGCTGCAACCGATTGAGTGATTTAGTGAGATCTTCGGACCAGCTTCCGG-GTTGGC-------CTC----CGGGTCGA-----GCCGGTGTGCCGGAAAGATGACCGAACTTGATTACTTAGAGGATGCAAAAGTCGTAACAAGGCAACC???????????????????????????????????????????????????????????????????????????????????????????????????????????????????????????????????????????????????????????????????????????????????????????????????????????????????????????????????????????????????????????????????????????????????????????????????????????????????????????????????????TTTGAAGAGAGAGTTCAAGAGTACGTGAAACTGCTCAGAGGCAAACGGGTGGGTCCTCGAAGTCCT-GTGGCG-GATGGATTCAGCCGCGTTCCGCTACTCTCGC---------------GTCGGAGCACCGCATACTTCTCCCCCGAGGGTCG-------------------ATGACGGAGCACCGGGATGTCGGGAAGCGGC--GTGGCGCATTTCCAATTGTTCCGCCCGAA-GGACCCCGCGACCGGTTGG-TGGACGGCCTTGAGGGG-----CGGCGATGGCGGGTCGCCGGC--------------GGCGGACG--------------------------------AGTTCCGCTGCCGGAGTG---------TTGGCCGCTCGCCCC-----AGGAGCTGCTCGTCTGCACCGACCGTGGCGTCAC-----------GA----GGCCTGTTACATG----GGCTTCTCCGCCTCCTCCGAAAA-------AAAACAGCAAGGACACACGGGCGCTGCGG-----CCAGGGCGCCGGCACGATAACAGGACGAGGGCGCCCCACGATCGGGGCGACGACGCCTGCGCCGGTC---TGCCCGCTGGGCCTCGGAATTAGCTG--------CGCCCGCTGTT-GGGG--GCTGGCGGTCCGCGGGGAGTAGGTCGGTCACCCACCCGTCCCCCAAGGAGTCTAACATGCGTGCGAGTCAGTGGGTCTCGAATAAGCCCAGAGGCGCAACGAAAGCGAAGGTTCCCGAAG------AGGAATCGCGGGTCGCGATCCCGGGCCCGATGA---AGGCCGTGGGCGCAGCGGCACCCTACCCCG------TCCGGCTCTG-T-CCGGTGGGGCGGAGGTCGAGCACGTACGTTGGGACCCGAAAGGTGGTGACCTATGCCCGGGCAGGACGAAGCCAGAGGAAACTCTGGTGGAGGTCCGCAGCGGTTCTGACGTGCAAATCGATCGTCAGACCCAGGTATGGGGGCGAAAGACTCATCGAATCACCTA????????????????????????????????????????????????????????????????????????????????????????????????????????????????????????????????????????????????????????????????????????????????????????????????????????????????????????????????????????????????????????????????????????????????????????????????????????????????????????????????????????????????????????????????????????????????????????????????????????????????????????????????????????????????????????????????????????????????????????????????????????????????????????????????????????????????????????????????????????????????????????????????????????????????????????????????????????????????????????????????????????????????????????????????????????????????????????????????????????????????????????????????????????????????????????????????????????????????????????????????????????????????????????????????????????????????????????????????????????????????????????????????????????????????????????????????????????????????????????????????????????????????????????????????????????????????????????????AACTTTGTATTTAATTTTTGGTGCTTGATCAGCTATAATTGGAACTTCTTTAAGAGTTTTAATTCGACTTGAATTAGGACAATTGGGTAGATTTTTTGGAGATGATCAATTATATAATGTTATTGTTACTTCTCATGCTTTTATTATAATTTTTTTTATAGTAATACCTATTTTAATTGGAGGATTTGGAAATTGATTAGTTCCTATAATATTAGGATCTCCTGATATAGCGTTTCCTCGAATAAATAATTTGAGATTTTGATTATTACCTCCTTCTTTGTTGTTACTGTTAATATCTTCTATAGTGGAAATAGGTGTAGGATCAGGATGGACTATTTATCCTCCTTTATCTTCTTTAGAGGGTCATTCTGGTTTATCAGTAGATTTATCAATTTTTTCTTTACATTTGGCTGGGGCTTCTTCAATTATAGGAGCAGTTAATTTCATCTCTACTATTTTAAATATMCGATCTTTAGGAATATCTTTAGAAAAAATATCTTTATTTGTATGATCTGTATTTATTACGGCTATTTTATTATTATTATCTCTTCCTGTTTTAGCGGGTGCTATTACAATATTATTGACTGATCGAAATTTTAATACATCGTTTTTTGATCCTTCGGGTGGAGGAGATCCAATTTTATTTCAACATCTATTT???????????????????????????????????????????????????????????????????????????????????????????????????????????????????????????????????????????????????????????????????????????????????????????????????????????????????????????????????????????????????????????????????????????????????????????????????????????????????????????????????????? [6036 bp]
SYMP_008_DR ???????????????????????????????????????????????????????????????????????????????????????????????????????????????????????????????????????????????????????????????????????????????????????????????????????????????????????????????????????????????????????????????????????????????????????????????????????????????????????????????????????????????????????????????????????????????????????????????????????????????????????????????????????????????????????????????????????????????????????????????????????????????????????????????????????????????????????????????????????????????????????????????????????????????????????????????????????????????????????????????????????????????????????????????????????????????????????????????????????????????????????????????????????????????????????????????????????????????????????????????????????????????????????????????????????????????????????????????????????????????????????????????????????????????????????????????????????????????????????????????????????????????????????????????????????????????????????????????????????????????????????????????????????????????????????????????????????????????????????????????????????????????????????????????????????????????????????????????????????????????????????????????????????????????????????????????????????????????????????????????????????????????????????????????????????????????????????????????????????????????????????????????????????????????????????????????????????????????????????????????????????????????????????????????????????????????????????????????????????????????????????????????????????????????????????????????????????????????????????????????????????????????????????????????????????????????????????????????????????????????????????????????????????????????????????????????????????????????????????????????????????????????????????????????????????????????????????????TGTTTCCATTAATCAAGAACGACAGTTAGAGGTGCGAAGGCGATCAGATACCGCCCTAGTTCTAACCATAAACGATGCCAGCCAGCGATCCGGCTGTGTTCCTCAAATGACACGCCGGGCAGCTTCCGGGAAACCA-AAGCCTTTGGGTTCCGGGGGGAG?TTAAAGGCATTGACGGAAGGTCACCACAA-GGCATGGAGCATGCGGCTTAATTTGACTCAACACGGGGTAACCTACCCGGCCCGGACACAGGAAGGATTGACAGATTAAGAGCTCTTTCTTGATTCTGTGGGTG-GTGGTGCATGGCCGTTCTTAGTTGGTGGAGCGATTTGTCTGGTTTATTCCGATAACGAACGAGATCCTATCCTACTAAATAGGCG--GTCGGGTCCAT----------CCAGCCCGACG----------ATCTTCTTAGAGGGACAGGCGG---CGTCC-AGCCGCACGAAACGGA--------------------------------TCGGGGCCGCACGCGCGYTACATTGAAGAAATCAGCGTGT--TCTCTCCCGGTCCGGAAGGATCGGGTAACCCGTTGAACCTCCTTCGTGCTGGGGATAGGAGCTTGAAA-CTGTTCTCCTTGAACGAGGAATTCCCAGTAAGCGCGAGTCATGAGCTCG-CGTTGATTACGTCCCTGGCCTTTGTCCACACCGCCCGTCGCTACTATCGATTGAATGATTTAGTGAGGTCTTCGGACTGGCTCCCGG-ACTGGC-------CC-----AGCGCCGA-----GCCGGAGTGCCGGAAAGATGACCGAACTTGACCATTTAGAGAAAGTAAAAGTCGTAACAAGGTTTCCATCAATAAGCGGAGGAAGAGAAAACAACAGTGATTCC-CCAGTAGCGGCGAGCGAACAGGGAAGAGCCCAGCGCCGAATCCCGCGC--CCGAGAGGGCGCCGGGAAATGTGGCGTTAGGGGACGA-GCGTCCCCGACCGTGCAGGCA-CGCGGCAAGTCCCCCTGACCGGGGCTGTCT--ACCCAGAGCGGGTGCGAGGCCCATAGCCGCGGCCGCGCG-GGCGGGAT-GCGAATCCCCGGGAGTCGGGTTGCTTGGGAGTGCAGCCCAAAGCAGGTGGTAAACTCCACCTAAGGCTAAATACGACCGTGAGACCGATAGCAAACAAC????????????????????????????????????????????????????????????????????????????????????????????????????????????????????????????????????????????????????????????????????????????????????????????????????????????????????????????????????????????????????????????????????????????????????????????????????????????????????????????????????????????????????????????????????????????????????????????????????????????????????????????????????????????????????????????????????????????????????????????????????????????????????????????????????????????????????????????????????????????????????????????????????????????????????????????????????????????????????????????????????????????????????????????????????????????????????????CAAGGAGTCTGACATGTGCGCGAGTCAGTGGGACTCGAATAAGCCCACGGGCGAACGGAAGCGGAAGGCGGACCGGA------AGGCGAGCCGAGCTGGGATCCCCTCCCGACA-----GGGGAAGGGGCGGACCAGCGCCCCGTCCGGAAGAAGCCCGCCAGT----CGGGCAGGACGGAGGTCGAGCGCACACGTTGGTACCCGAAAGATGGTGAACTATGCCCGGGCAGGACGAAGCCGGAGGAAACTCTGGTGGAGGTCCGCAGCGGTTCTGACGTGCAAATCGATCGTCAGACCCAGGTATAGGGGCGAAAGACTAATCGAAGCATCTA??????????????????????????????????????????????????????????????????????????????????????????????????????????????????????????????????????????????????????????????????????????????????????????????????????????????????????????????????????????????????????????????????????????????????????????????????????????????????????????????????????????????????????????????????????????????????????????????????????????????????????????????????????????????????????????????????????????????????????????????????????????????????????????????????????????????????????????????????????????????????????????????????????????????????????????????????????????????????????????????????????????????????????????????????????????????????????????????????????????????????????????????????????????????????????????????????????????????????????????????????????????????????????????????????????????????????????????????????????????????????????????????????????????????????????????????????????????????????????????????????????????????????????????????????????????????????????????????????????????????????????????????????????????????????????????????????????????????????????????????????????????????????????????????????????????????????????????????????????????????????????????????????????????????????????????????????????????????????????????????????????????????????????????????????????????????????????????????????????????????????????????????????????????????????????????????????????????????????????????????????????????????????????????????????????????????????????????????????????????????????????????????????????????????????????????????????????????????????????????????????????????????????????????????????????????????????????????????????????????????TCGYAAGAGCACCGGAGGAAAGGCACCCAGGAAGCAGCTMGCCACCAAGGCWGCTCGCAAGTGTGCCCCCGCCACCGGTGGCGTSAAGAAGCCCCATCGTTACAGGCCCGGAACWGTMGCTCTSAGAGAAATYCGTCKWTAYCAGAARTCKACCGAGCTSYTGATCCGMAAGCTGCCSTTCCAGCGCTTGKTGMGAGAAATCGCTCAGGATTTCAAGACTGATCTCCGCTTCCAGAGYTCTGCTGTCATGGCCCTTCAGGAAGCYAGCGAAGCTTATTTGGTTGGATTGTTCGAAGACACCAACTTGTGCGCTATTCACGCCAAGCGA [6036 bp]
Symphytognatha_picta T---------TACAATAAATTTACTACTATTA-TTTAAAAAAAGTTTAAA-ATAGTCCGACGATAAA--GTAATTACACTAAGGTCTGTAC-TAA-TACATAATTGAGTATAAAGTGTGAGTTAATT-TAAAAAGGTATATATGTGGATGTTACAT-TATATTTAAATAT-ATAATGATAATA----AAAATATAAGAAGTTACCT-AACATATACTGAATAAATAACAATAC-ATCTCTGTGTATAACA-ATTAGTTATCAATAATATTT--TAAAATATATTTAAAAGACAATTTAAAACTAA-TTTTAAAGTAATAATTT---AAATTCAATTTTAATAAAT-ATCTCG??TTTTTATAAGATAATTATAAATAAAATCTGCTCAATGATA------TTTTAAATAGCCGCAGAA--ACTTCTGTGCTAAGGTAGCATAATCATTTACCTTTTAAATAAAGGATAGAATGAAAGATTTAACAGCTAAATTAATTTTTTA---ATTTTACTAATTTAAATTATACTAAATATAAAAATATATTTATTTATAAATTAGACAATAAGACCCTAATAAATTTTACTTTA-GTTTAGCTGGGGAAGCTAATTAATTATTATTTTAATTAAAATAATT--TTAAAAACA-TCT-----TTATTA---AAAATAAAAAATTACTATAGGGATAACAGCGTAATAAATTTTTGCAGATCATATATAAAAATTA-GTTTACGACCTCGATGTTGAATTACTTTATCTAATTATAGTAAAAAATAATACAAGAAGATCTGTTCGATCATTAAAAAAGTACATCATACGCTCGTCCTAAAGATTAAGCCATGCATGTCTAAGTACATACTGAAATAAAGTGAAACCGCAAATGGCTCATTATATCAGACGTGGTTCATTGGATTGTAC--CCGTCTACTTGGATAACTGTGGTAATTCTAGAGCTAATACATGCAGCAGAGCTCGGACCTCCG----------GGAAAGAGCGCTTTTATTAGA-CCAAGACCAATCGGTCCTC---GCGACCGCAT-------------------------TGAGTGCTGACTCTGGATAAC-TACAGCTGATCGCAAGGGT--CA-ACCCCGGCGACAAGTCTTTTAAGTGTCTGCCTTATCAACTTTCGATGGTATATCATGAGCCTACCATGGTCATAACGGGTGACGGGGAATCAGGGTTCGATTCCGGAGAGGGAGCCTGAGAAACGGCTACCACATCCAAGGAAGGCAGCAGGCGCGCAAATTACCCACTCCCGGTACGGGGAGGTAGTGACGGAAAATAACGATACGGGACTC-TTAGAGACCCCGTAATCGGAATGAGTTGAACAYAAAGTCTTCCAACGAGGACCAATTGGAGGGCAAGTCCAGTGCCAGCCGCCGCGGTAACACTGGCTCCAATAGCGTATATTAAATTTGTTGCGGTTAAAAAGCTCGTAGTTGGATCTGMGYGCCGG-ACGGTCGGCCCACCC-------------GCGGGYTG------GATACCGACCGGA--TCCGGCGCATTTCAGTCGGTTTCGCCTGATGATCTTCACCGGTTGTC---TGGCTGA-CCGACGCCTTTACTGTGAAAAAATTAGAGTGCTCAAAGCAGGC------GTG--GCCTGGATAATGGTGCATGGAATAATGGAATAGGATCTCGGTTCTA-TTCTGTTGGTCTCC---GGAACACGAGATAATGATTAAGAGGGACAGACGGGGGCATACGTACTGTTGCGTGAGTGGTGAAATACAATGACCGCAGCAAGACGAACAACTTGTTTCCATTAATTAAGAACGAAAGTCAGAGGWYCGAAGGCGATCAGATACCGCCGTAGTTCTGACCGTAAACKATGCCAGCYAGCAATCCGGCTGTGTTCCTCAAATGACACGCCGGGCAGCTTCCGGGAAACCA-AAGCTTTTGGGTTCCGGGGGGAG?TTAAAGGAATTGACGGAGGGTCA-CACAA-GGCATGGAGCATGCGGCTTAATTTGACTCAACACGGGTTAACATACTCGGTCCGAACACAGGAAGGATTGACAGATTGAGAGCTCTTTCTTGATTCTGTGGGTA-GTGGTGCATGGCCGTTATCAGTTCGTGGATTGATTTGTCTGCTTTATTGCGTTAACGAACGAGGCTCAAGCCTGCTAAATAGACG--CCCGGTTGACT----------TTAAAAACACGCC--GGGTTAGTCTTCTTAGAGGGACAGGCGG---CGCTT-AGCCGCACGAAACTGA--------------------------------CCGAGGCTGCACGCGCGCTACATTGAAGGAACCAGCGTGT--TATCACCCGGGCCGGCAGGCCCGGGTAACCACGTCAAACTCCTTCGTGCTGGGGATAGGAGTTTGTAA-TTATTCTCCTTGAACGAGGAATGCCTAGTAAGCCCGAGTCATCAACTCG-GGCTGATTACGTCCCTGACCCTTGTGCACACCGCCCGTCGCAACTATCGATTGAGTGGTTTAGTGAGGTCTTCGGACTGGCTCTCGA-ACTGGC-------CCC---CGTGGCCGG-----GTCGTGCTGCCGGAAAGTCGACCGAACTTGATTACTTAGAGAAAGTTAAAGTCGTAACAAGGTAGCC????????????????????????????????????????????????????????????????????????????????????????????????????????????????????????????????????????????????????????????????????????????????????????????????????????????????????????????????????????????????????????????????????????????????????????????????????????????????????????????????????????????????????????????????????????????????????????????????????????????????????????????????????????????????????????????????????????????????????????????????????????????????????????????????????????????????????????????????????????????????????????????????????????????????????????????????????????????????????????????????????????????????????????????????????????????????????????????????????????????????????????????????????????????????????????????????????????????????????????????????????????????????????????????????????????????????????????????????????????????????????????????????????????????????????????????????????????????????????????????????????????????????????????????????????????????????????????????????CAAGGAGTCTGRCATGTGTGCGAGTCAGTGGAGCTCGAWTAAGTCCACGGGCGAACTGAAGGGRAAGACGAAATGTCT-----TATGACCCGAAGCTGTGATCCWGGCACCCCCM----GGGTGCCGKGCGCAACAGC-------------------------------------GCCGSKGGCRGAGCATRCAYGTTGGTACCCGAAAGGTGGTGAACTATGCCCGGGCAGGAYGAAGGCAGGGGAAACCCTGGCGGAGGTCCGCAGCGGTTCTGACGTGCAAATCGATCGTCAGACCTAGGTATAGGGGCGATAGACCAATCGAACCATCTAGTAGCTGGTTCCCTCCGAAGTTTCCCCCAGGATAGCTGGCGCTCC--KKGAAA--CCGGTCACATCCGGTGGAGC-AATGAKTAGAGGGAGCGGGGTCYAYGAGACCTCGGCCTATTATCAAACTCCCAACGGGTRMGAWGCGAGTCCYTAKCTGCACGGGGACTCG----CGGAAGACGKWWGAGTGCCAAGTGGGCCACTTTTGGTAAGCAGAACTGGCGCTGTGGGATGAACCAAACGCCGAGTTACGGCGTCCGATGCAAGACGCTCATGAGATCCCATGAAAGGTGTTGGTTGCTCAAGA-TAGCCAGGCGGTGGCCGT-GGAAGTTGGAATCCGCTAAGGAGTGTGT-AACAACTCACTGGCCGAAG--CAACTAGCCCTGAAAATGGATGACGCTCC-AGCGTCGAGCCTATACTCGGCCGCTCTCGCAAATTCCTMMK-------GCTGGAGAGCTTAAGYGAGAGYGAGTAGGAGGGTCGCTGCGGTGAGCGTTGAAGGTGTCGGGCGTGAGCCCGCCTGRAGCCGCCGCAGGYGCAGATCTTGGTGGTAGTAGCAAATACTCAAGTGAGAACCTTGAGGACTGAAGCTGGAGAAGGGTTCCCAGTCGTACCTAAGGGATGGGAGAAATCCTTTCCGAA--GAGGGACGTTTGTAGAGGT----------------------------------GCGTCCCTC-T-CTGACCGAAAGGGAATGGGGTTAACATTCCCCAACCCAGACACGGAGATTGAGCCCTC-----GGGCTCGAGTGCGGTAACGC-AATCGATCTCGGAGACGCCGTCGGAGGACCCGGGGAAGAGTTGTCTTTTCTTTGTAA-GAGTTCGTGTCCCTGGAAGCGGGTCAACCGGAGATAGGGACGTC-GTTCTCGT-AGAGCACAGCAGCTCTTGCTGTGTCCGGTCCGCCTCTGCTGGCCCTTGAAAATCCGAGGGAGAGAGTGTGATTTTCGTGCTGGTGCGTACCAATATCCGCAGCAGGTCT?????????????????????????????????????????????????????????????????????????????????????????????????????????????????????????????????????????????????????????????????????????????????????????????????????????????????????????????????????????????????????????????????????????????????????????????????????????????????????????????????????????????????????????????????????????????????????????????????????????????????????????????????????????????????????????????????????????????????????????????????????????????????????????????????????????????????????????????????????????????????????????????????????????????????????????????????????????????????????????????????????????????????????????????????????????????????????????????????????????????????????????????????????????????????????????????????????????????????????????????????????????????????????????????????????????????????????????????????????????????????????????????????????????????????????????????????????????????????????????????????????????????????????????? [6036 bp]
TSMD_001_THAI ????????????????????????????????????????????????????????CCGCCGATAATA-TTTTGTACACCAAGTTCTTTTT-TAA-TGCATAATGGAGCATAAT-TTTGAGTTTTAT-TAAAAATTTATATAGGAGGCTTTACAAT-TAATTTTATAATT-TTATTGTAAATA----ATTTTATAAAAAATGACCTAAACCTCTAATTTATATAAAACATTTGAATCACTTAGATTAAAT-TTTATTTAACAAATTTTAAA--AAAATTTATTAACAAAAACCATTTACAACTAA-TTGTGTAGTAATATTTT---ATAGTCAAAATATTTTTATTATCTCTTTTTTATAGATATTAATTTTAAGTAAAACCTGCTCAATGAAAATA---TTTTATATAGCCGCAA------TACTGTGCTAAGGTAGCATAATCATTTGTTTTTTAATTAAAAACTAGAATGAATGGTTTAACATTTTAATTTCTTTTTTAA--AATTTATTTTTTTAATTTATATTAAAAATAAAAATATTTTTATAAAAAAAAAAGACGACAAGACCCTATTGAACTTAACTTTA-GTTTAGCTGGGGCAGCTAATTAATTATTATTTTAATTTTTATTTTT----ATAAATA-TCTAATA-AAATTAAT-----AACCAAGTTACCTTAGGGATAACAGCATAATATCTTTTTCCAGTTCATATACAAAAAGAA-GTTTATGA??????????????????????????????????????????????????????????????????????????????????????????????????????????????????????????????????????????????????????????????????????????????????????????????????????????????????????????????????????????????????????????????????????????????????????????????????????????????????????????????????????????????????????????????????????????????????????????????????????????????????????????????????????????????????????????????????????????????????????????????????????????????????????????????????????????????????????????????????????????????????????????????????????????????????????????????????????????????????????????????????????????????????????????????????????????????????????????????????????????????????????????????????????????????????????????????????????????????????????????????????????????????????????????????????????????????????????????????????????????????????????????????????????????????????????????????????????????????????????????????????????????????????????????????????????????????????????????????????????????????????????????????????????????????????????????TGTTTCCATTAATCAAGAACGAAAGTTAGAGGTTCGAAGGCGATCAGATACCGCCCTAGTTCTAACCATAAACGATGCCAGCCAGCGATCCGGCTGTGTTCCTCAAATGACACGCCGGGCAGCTTCCGGGAAACCA-AAGCTTTTGGGTTCCGGGGGAAG?TTAAAGGAATTGACGGAAGGGCACCACCA-GTAGTGGAGCTTGCGGTTTAATTTGACTCAACACGGGACATCTCACCCGACCCGGACACAGGAAGGATTGACAGATTGAGAGCTCTTTCTTGATTCTGTGGTAG-GTGGTGCATGGCCATTCTTAGTTGGTGGAGCGATTTGTCTGGTTAATTCCGTTAACGATCGAGACTCTAGCCTACTAAATAGACG--TTCCGATCACT----------CAAGTCGGACG----------TTCTTCTTAGAGGGACAAGCGG---CGTTT-AGCCGCACGAGACAGA--------------------------------TCGGGGCCACACGCGTGCTACATTGAAGGAATCAGCGTGT--GCTTTCCCTGTCCGACAGGACTGGGTAACCCGTTGAACTTCCTTCGTGCTGGGGATAGGAAATTGTAA-TTATTTTCCTTGAACGAGGAACTTCCAGTAAGCACGAGTCATCAGCTCG-TGTTGATTACGTCCCTGCCCTTTGTGCACACCGCCCGTCGCTATTACCGATTGAATTATTTAGTGAGATTCTCAGACTGGCTCTCGG-CGTGGC-------CTT----CGGGTCGT-----GCCGGTGTGCCGGAAAGATAATCGAACTTGATTATTTAGAGGAAATAAAAGTCGTAACAAGGTTACCATAAATAAGCGGAGGAAAAGAAACCAACAGGGATTCCCTGAGTAACGGCGAGCGAAAAGGGAAGAGCCCAGCGCCGAATCCCGAGC--CCTTTGGGTTTCTGGGAAATGTGGCGTTTAGGAGCGA-GCGTGCCGGAGGTT--GACTC-TGCAGCAAGTCCCCCTGACCGGGGCTTTTA---TCCAGAGCGGGTGCGAGGCCCATAGCTGCTAGGTCTCC--TTCGGAT-GCGAACTCCTTGGAGTCGGGTTGCTTGGGAGTGCAACCCTAATCGGGTGGTAAACTCCACCTAAGGCTAAATACGGCCGTGAGACCGATAGCAAACAATTTGAAGAGAGAGTTCAAGAGTACGTGAAACTGCTCAGAGGTAAACAGGTGGGCCCTCGAAATCCT-GTGGTG-GGAGGATTCAGTCAAAGGGCG--------------AGAGCCTTGCGTGTCCTAATTCATGATTTGATCCGTGACGGACTA-------------------------TCAGGATCGTTTGCTCTCTCGCACG--GCGACGCAATTC----TTTCCTGCCCGAA-GGACGCCGCAACCGGTTGG-GAGACGGCTTGAAAGGTG----GACTAAGCATAGGTGGCCGGC--------------TGCTGCTC-------------------------TTGTG--GTAGTCAGTC--GGTGTC-----------TGGGCTGTCCGTC----------AGTGGCACGTATCCCGACCGTGGTGACAC-----------GA----AGCCC-GCTCACATG--GGCTTCTCCGTCTCCTCCTTAAC-------TGGACGGCGGACTTTGTGACGTGGCAGGG---------------GTTCTCC----GCACCGTGGGCGCAC---------AGAAACAT--CTGTCGGCCACG---CGGTCAGTAGTCCTCGAGATGGCCAC--------GCTTTTCCGTT-GGAG--GCTGACGGTTGGCGGCGAGTAGGTCC?????????????????CAAGGAGTCTAACATGTGTGCGAGTCAATGGGACTTGAATATGCCCAGAGGCGCAATGAAAGCAAAGGTCGGAGCC-------ACTCCGACTGTGTTGGGATCCCTTCGCCTTC-----GAGCGAGGGGCGCACCAACGACCCGTCCTA------TCCGTTTCA----TCGGTTGGGCGGAGTCTGAGCATACACGTTGGGACCCGAAAGATGGTGAACTATGCCCGGGCAGGACGAGGCCAGAGGAAACTCTGGTGGAGGTCCGCAGCGGTTCTGACGTGCAAATCGATCGTCAG?????????????????????????????????????????????????????????????????????????????????????????????????????????????????????????????????????????????????????????????????????????????????????????????????????????????????????????????????????????????????????????????????????????????????????????????????????????????????????????????????????????????????????????????????????????????????????????????????????????????????????????????????????????????????????????????????????????????????????????????????????????????????????????????????????????????????????????????????????????????????????????????????????????????????????????????????????????????????????????????????????????CAGTCGGCCCTAAGGGATCGGAGAAATCCGTTCTGAA--GCGGGACGTTAATATCATTGTG----AAACACTGTGACTTGT---------GTTTGTCCCGC-TGCCGACCGAAAGGGAATGGGGTCAATATTCCCCAACCCGGACACGGAGATAGTGCCCTC-----GGGCACAAGTGCGGCAACGC-AACCGAACTCGGAGACGTCGGCGGAGGACCCGGAGAAGAGTTGTCTTTTCTTTGTAA-GAGTTCGTGTCCCTGGAATCGGCTCATCCGGAGATAGGGACGCT-GTTCTCGTAAAAGCACCGCGGCTCTTGCGGTGTCCGGTGCGCCTCTGCCGGCCCTTGCAAATCCGAGGGAGAGAGTGTGATTTTCGTGCCGGTCCGTACCCATATCCGCAGCAGGTCTAACTTTATATTTATTATTTGGGGCTTGATCAGCTATAGTTGGGACTGCAATAAGAGTATTAATTCGAGTGGAATTAGGAAAATTAGGAAGATTTCTAGGTGATGATCAATTATATAATGTTATTGTTACTGCTCATGCATTTATTATAATTTTTTTTATAGTGATACCTATTTTAATTGGAGGGTTTGGAAATTGACTAGTACCTTTAATATTAGGGGCTCCTGATATAGCATTTCCTCGAATAAATAATTTGAGATTTTGATTACTTCCTCCTTCTTTAATATTATTATTTATTTCTTCAATAATTGAAATAGGAGTAGGGGCTGGATGAACTATTTATCCTCCTTTATCTTCTTTAGAGGGGCATAGAGGTAGATCAGTAGATTTTGCTATTTTTTCTTTACATTTGGCTGGGGCTTCTTCAATTATAGGAGCTATCAATTTTATTTCTACTATTTTAAATATACGTTCTTTTGGTATAAGTATAGAAAAAATTTCTTTGTTTGTTTGGTCAGTTTTAATCACTGCTGTTTTATTATTATTATCTTTACCGGTTTTAGCTGGAGCTATTACTATACTTTTAACTGATCGAAATTTTAATACATCATTTTTTGACCCGGCTGGTGGAGGAGATCCAGTCTTATTTCAACATTTATTTCCGTAAGAGTACTGGAGGKAAGGCCCCCAGAAAGCAGTTGGCRACTAAGGCTGCCCGTAAAAGCGCCCCTGCAACCGGAGGTGTCAAGAAACCCCATCGTTACAGGCCTGGAACTGTTGCCCTCAGAGAAATCCGTCGTTATCAGAAATCTACYGAACTTCTGATCCGAAAATTGCCCTTCCAACGGCTGGTYCGAGAAATCGCCCARGATTTCAAGACCGAYTTGCGMTTCCAAAGCTCTGCTGTCATGGCATTGCAAGAAGCCAGTGAAGCTTACTTAGTTGGACTTTTYGAGGACACCAATCTGTGCGCTATCCATGCYAAGAGA [6036 bp]
Taphiassa_punctata ??????????????????????????????????????????????????????????????????????????????????????????????????????????????????????????????????????????????????????????????????????????????????????????????????????????????????????????????????????????????????????????????????????????????????????????????????????????????????????????????????????????????????????????????????????????????????????????????????????????????????????????????????????????????????????????????????????????????????????????????????????????????????????????????????????????????????????????????????????????????????????????????????????????????????????????????????????????????????????????????????????????????????????????????????????????????????????????????????????????????????????????????????????????????????????????????????????????????????????????????????????????????????????????????????????????????????????????????????????????????????????????????????????????????????????????????????????????????????????????????????????????????????????????????????????????????????????????????????????????????????????????????????????????????????????????????????????????????????????????????????????????????????????????????????????????????????????????????????????????????????????????????????????????????????????????????????CACATCCAAGGAAGGCAGCAGGCGCGCAAATTACCCACTCCCGGAACGGGGAGGTAGTGACGAAAAATAACAATACGGGACTCTTTTGAGACCCCGTAATTGGAATGAGTACACTCTAAATCCTT-TAACGAGGACCAATCGGAGGGCAAACCTGGTGCCAGCAGCTGCGGTAAATCCAGTTCCGATAGCGTATATTAAAGTTGTTGCGGTTAAAAGGCTCGTAGTTGGATCTCGGTTCCGG-ACGGGTGGTCCGCCT-------------ACCGGCGG-------TCACTGCCCGTC----TGAACGCGCGGCGTCGGTTTCCCCTGATGATCTTCACCGGTTGTC-TCGGG-TGA-CCGGCAAGTTTACTTTGAAAAAATTAGAGTGCTCAAAGCAGGC------TCAACGCCTGGACAATGGTGCATGGAATAATGGAATAGGACCTCGTTTCTA-TTCTGTTGGTCTTC---GGAACACGAGGTAATGATTAAGAGGGACAGACGGGGGCATTCGTATTGCGACGCTAGAGGTGAAATTCTTGGACCGTCGCAGGACGAACTACTTGTTTCCATTAATCAAGAACGAAAGTTAGAGGATCGAAGGCGATCAGATACCGCCCTAGTTCTAACCGTAAACGATGCCAGCTAGCGATCCGGCTGTGTTCCTCAAATGACACGCCGGGCAGCTTCCGGGAAACCA-AAGCGTTTGGGTTCCGGGGGAAG?????????????????????????????????????????????????????????????????????????????????????????????????????????????????????????????????????????????????????????????????????????????????????????????????????????????????????????????????????????????????????????????????????????????????????????????????????????????????????????????????????????????????????????????????????????????????????????????????????????????????????????????????????????????????????????????????????????????????????????????????????????????????????????????????????????????????????????????????????????????????????????????????????????????????????????????????????????????????????????????????????????????????????????????????????????????????????????????????????????????????????????????????????????????????????????????????????????????????????????????????????????????????????????????????????????????????????????????????????????????????????????????????????????????????????????????????????????????????????????????????????????????????????????????????????????????????????????????????????????????????????????????????????????????????????????????????????????????????????????????????????????????????????????????????????????????????????????????????????????????????????????????????????????????????????????????????????????????????????????????????????????????????????????????????????????????????????????????????????????????????????????????????????????????????????????????????????????????????????????????????????????????????????????????????????????????????????????????????????????????????????????????????????????????????????????????????????????????????????????????????????????????????????????????????????????????????????????????????????????????????????????????????????????????????????CAAGGAGTCTAACATGTGTGCGAGTCGCCGGGTCTTGTACAGGCCCGGGGGCGCAACGAAAGCGAAGACGCGGACGA----CACGTCCGGTCGAGTTGGGATCCCCCGTCCCC------GTGGCGGGGGCGCACCAGCGGCCCGTCCCG------TCCGATTCA----TCGGTGGGGCGGAGTCTGAGCACACCTGTTGGTACCCGAAAGACTGTGAGCTATGCCCGGACAGGACGAGGCCAGAGGAAACTCTGGTGGAGGTCCGCAGCGGTTCTGACGTGCAAATCGATCGTCGGATCCGGGTCTAGGGGCGAAAGACCAATCGAACAGTCTAGTAGCTGGTTCCCTCCGAAGTTTCCCGCAGGATAGCTGGCGCTCGC-TGAGAC--TCAGTCTCATCCGGTAAAGCGAATGATTAGAGGCCTTGGGGCCGAAACGACCTCAACCTATTCTCAAACTTTAAATGGGTGAGAAGTCCGTCTTACGTGAGTGAAGACCGGA----CGACTCGGATGAGAGTGCCCAGTGGGCCACTTTTGGTAAGCAGAACTGGCGCTGTGGGATGAACCAAACGCCGGGTTACGGCTGCCGATGCCTGACGCTCATGAGACCCCATGAAAGGTGTTGGTTGCTCTAGA-CAGCCAGACGGTGACCAT-GGAAGTCGGGATCCGCCAAGGAGTGTGT-AACAACTCACTGGCCGAAG--CAACTAGCCCTGAAAATGGATGCAGCTCC-AGCGTCGAGCCCAAACCCGGCCGCTGCGGCAGAGCCCGTCC------CACGACGAGGCGCAGGCCGCAGTGAGTAGGAGGGTCGCGACGGCGTGCGTTGAAGGTGCCGGGCGTGAGCCCGCCTGGAGCCGCCGTCGGTGCA???????????????????????????????????????????????????????????????????????????????????????????????????????????????????????????????????????????????????????????????????????????????????????????????????????????????????????????????????????????????????????????????????????????????????????????????????????????????????????????????????????????????????????????????????????????????????????????????????????????????????????????????????????????????????????????????????????????????????????????????????????????????????????????????????????????????????????????????????????????????????????????????????????????????????????????????????????????????????????????????????????????????????????????????????????????????????????????????????????????????????????????????????????????????????????????????????????????????????????????????????????????????????????????????????????????????????????????????????????????????????????????????????????????????????????????????????????????????????????????????????????????????????????????????????????????????????????????????????????????????????????????????????????????????????????????????????????????????????????????????????????????????????????????????????????????????????????????????????????????????????????????????????????????????????????????????????????????????????????????????????????????????????????????????????????????????????????????????????????????????????????????????????????????????????????????????????????????????????????????????????????????????????? [6036 bp]
Tasmanapis_strahan ?????????????????????????????????????????????????????????????????????????????????????????????????????????????????????????????????????????????????????????????????????????????????????????????????????????????????????????????????????????????????????????????????????????????????????????????????????????????????????????????????????????????????????????????????TTCTTAAAGAAATAATTTTAAGTAAAATCTGCTCAATGAA---------TTAAATAGCCGCAA----TATAATGTGCTAAGGTAGCATAATAATTTACCTATTCATTATAGGATAGTATGAAAGATTCAACAATTCAATTTCTTTATTA---AATAAAAATATTGAATTTAAATATAAAGTAAAAATACTTTTTTAAATTAAAAAGACGATAAGACCCTATCGAACTTAACCTAT-GTTTAGTTGGGGAAACTAATTAATAATAATTTTAATTTAAATATTT--AAATATATA-CCTAATT-AAATTA---TATCAAACAAGTTACCGTAGGGATAACAGCGCAATCATTTTCTAAAGTTCTTATTTAAAAAATG-GATTACGACCTCGATGTTGAATTATAAATTACTTATAAGAGAAAAGTCTTTTAAAGTTAGTCTGTTCGACTATTAAATTTATACA??????????????????????????????????????????????????????????????????????????????????????????????????????????????????????????????????????????????????????????????????????????????????????????????????????????????????????????????????????????????????????????????????????????????????????????????????????????????????????????????????????????????????????????????????????????????????????????????????????????????????????????????????????????????????????????????????????????????????????????????????????????????????????????????????????????????????????????????????????????????????????????????????????????????????????????????????????????????????????????????????????????????????????????????????????????????????????????????????????????????????????????????????????????????????????????????????????????????????????????????????????????????????????????????????????????????????????????????????????????????????????????????????????????????????????????????????????????????????????????????????????????????????????????????????????????????????????????????????????????????????????????????????????????????????????????????????????????????????????????????????????????????????????????????????????????????????????????????????????????????????????????????????????????????????????????????????????????????????????????????????????????????????????????????????????????????????????????????????????????????????????????????????????????????????????????????????????????????????????????????????????????????????????????????????????????????????????????????????????????????????????????????????????????????????????????????????????????????????????????????????????????????????????????????????????????????????????????????????????????????????????????????????????????????????????????????????????????????????????????????????????????????????????????????????????????????????????????????????????????????????????????????????????????????????????????????????????????????????????????????????????????????????????????????????????????????????????????????????????????????????????????????????????????????????????????????????????????????????????????????????????????????????????????????????????????????????????????????????????????????????????????????????????????????????????????????????????????????????????????????????????????????????????????????????????????????????????????????????????????????????????????????????????????????????????????????????????????????????????????????????????????????????????????????????????????????????????????????????????????????????????????????????????????????????????????????????????????????????????????????????????????????????????????????????????????????????????????????????????????????????????????????????????????????????????????????????????????????????????????????????????????????????????????????????????????????????????????????????????????????????????????????????????????????????????????????????????????????????????????????????????????????????????????????????????????????????????????????????????????????????????????????????????????????????????????????????????????????????????????????????????????????????????????????????????????????????????????????????????????????????????????????????????????????????????????????????????????????????????????????????????????????????????????????????????????????????????????????????????????????????????????????????????????????????????????????????????????????????????????????????????????????????????????????????????????TGCCCAGTGGGCCACTTTTGGTAAGCAGAACTGGCGCTGTGGGATGAACCAAACGTCGGGTTACGGCGTCCGATGCGAGACGCTCATGAGACCCCATGAAAGGTGTTGGTTGCTCTAGA-CAGCAGGACGGTGGCCAT-GGAAGTCGGAATCCGCTAAGGAGTGTGT-AACAACTCACCTGCCGAAG--CAACTAGCCCTGAAAATGGATGACGCTCC-AGCGTCGAGCCTATACCCGACCGCTGCGACAAAACTTCTT---------AATGGAGATTTACGTCGCAGTGAGTAGGAGGGTCGCGACGGTGAGCGTCGAAGGTGCCGGGCGTGAGCCCGCCTGGAGCCGCCGTCGGTGCAGATCTTGGTGGTAGTAGCAAATACTCAAGTGAGAACCTTGAGGACTGAAGCTGGAGAAGGGTTCCCAGTCGGCCCTAAGGGATCGGAGAAATCCGTTCCGAA--GCGGGACGTTGACA--------------AAGATGACTCTTGA---------GCTTGTCCCGC-TGCCGACCGAAAGGGAATGGGGTCAATATTCCCCAACCCGGACACGGAGATAGAGCCTTC-----GGGCTCAAGTGCGGTAACGC-AAACGAACTCGGAGACGTCGACGGAAGACCCGGGGAAGAGTTTTCCTTTCTTTGTAA-GAGTTCGTGTCCCTGGAATCGGCTCGTCCGGAGATAGGGACGCT-GTTCTCGTAAAAGCATCGCGGCTCTTGCGATGTCCGGTGCGCTTCTGTCGGCCCTTGAAAATCCGAGGGAGAGAGTGTGATTTTCGTGCCGGTCCGTACCCATAT???????????????????????????????????????????????????????????????????????????????????????????????????????????????????????????????????????????????????????????????????????????????????????????????????????????????????????????????????????????????????????????????????????????????????????????????????????????????????????????????????????????????????????????????????????????????????????????????????????????????????????????????????????????????????????????????????????????????????????????????????????????????????????????????????????????????????????????????????????????????????????????????????????????????????????????????????????????????????????????????????????????????????????????????CAGGAAAAGTACCGGTGGCAAGGCCCCGCGAAAGCAGCTGGCCACCAAGGCCGCTCGCAAGAGCGCCCCTGCCACAGGCGGCGTCAAGAAGCCCCATCGCTACAGGCCCGGTACCGTAGCTCTCAGGGAGATTCGTCGTTACCAAAAGTCCACCGAGCTTTTGATCCGCAAATTGCCCTTCCAGCGGCTGGTGCGAGAAATCGCTCAGGATTTCAAGACCGATCTCCGATTCCAGAGCTCGGCCGTCATGGCCCTTCAGGAAGCCAGCGAGGCCTACTTGGTCGGTCTCTTCGAAGACACCAACTTGTGCGCGATTCACGCTAAGCGG [6036 bp]
Tetragnatha_versicolor TTAT-TTATAGTATAAATTCCTACTAAAA-----TTATAAAAAGGTTTAT-ATTATCCTCCGATTTGATTTTATTACACCACTATCTTTAA-TAA-TGCTAATTAGAGCATTAG-TTTTAGTTGTAG-TAATATTTTATATAGGCGGCTTTAAAA--TAAATATAAAAATTTTATTTTTAAAA----AAATTGTAAAAAGTTACCTAAACCTCTAAAGTATCTAAAACTTTAA-ATCTTGTAGATTAAATAAAAATTTAACCAATAATATA--AGTATATATTAACAAAACCCATTTATAACTAT-TATTTTATTAATATTAA---AATTTCAATAAAAAAATAA-ATCTCG??????????????????????????????????????????????????????????????????????????????????????????????????????????????????????????????????????????????????????????????????????????????????????????????????????????????????????????????????????????????????????????????????????????????????????????????????????????????????????????????????????????????????????????????????????????????????????????????????????????????????????????????????????????????????????????????????????????????TCATATGCTTGTCTCAAAGATTAAGCCATGCATGTCTAAGTTCATGCCGTATTAAGGCGAAACCGCGAATGGCTCATTAAATCAGTTATGGTTCCTTGGATCGTAC--TTTACTACTTGGATAACTGTGGCAATTCTAGAGCTAATACATGCAGCAGAGCTCCGACCTTCG----------GGGACGAGCGCTTTTATTAGA-CCAAAACCGATCGAGACTC---GTTCTCGTT--------------------------CTCGTGGTGACTCTGTATAACTTTGGGCTGATCGCACGGCC--TTAGTGCCGGCGACGTATCTTTCAAGTGTCTGCCTTATCAACTGTCGATGGTAGGTTACGCGCCTACCATGGTCGTAACGGGTAACGGGGGATCAGGGTTCGATTCCGGAGAGGGAGCCTGAGAAACGGCTACCACATCCAAGGAAGGCAGCAGGCGCGCAAATTACCCACTCCCGGCACGGGGAGGTAGTGACGAAAAATAACAATACGGGACTCTTTTGAGACCCCGTAATTGGAATGAGTACACTCTAAATCCTT-TAACGATGAACTATTGGAGGTAAAGTCTGGTGCCAGCAGCCGC???????????????????????????????????????????????????????????????????????????????????????????????????????????????????????????????????????????????????????????????????????????????????????????????????????????????????????????????????????????????????????????????????????????????????????????????????????????????????????????????????????????????????????????????????????????????????????????????????????????????????????????????????????????????????????????????????????????????????????????????????????????????????????????????????????????????????????????????????????????????????????????????????????????????????????????????????????????????????????????????????????????????????????????????????????????????????????????????????????????????????????????????????????????????????????????????????????????????????????????????????????????????????????????????????????????????????????????????????????????????????????????????????????????????????????????????????????????????????????????????????????????????????????????????????????????????????????????????????????????????????????????????????????????????????????????????????????????????????????????????????????????????????????????????????????????????????????????????????????????????????????????????????????????????????????????????????????????????????????????????????????????TGAGTAACGGCGAGCGAAA-GGGAAGAGTCCAGCACCGAATCCCCTCG---TCTTTGGCGAGCGGGAAATGTGGTGTTTGGGAGTGA-GCGTCTCGACGGCA--GACTC-TGCAGCAAGTCCCCCTGACCGGGGCTCTTT---CCCAGAGTGGGTGCGAGGCCCATAGCTGCTAGGTCTCC--GTCGAAT-GCGATCTCCTCGGAGTCGGGTTGCTTGGGAGTGCAGCCCTAAGCGGGTGGTAAACTCCACCTAAGACTAAATACTGCCGTGAGACCGATAGCAAACAATTTGAAGAGAGAGTTCAAGAGTACGTGAAACTGCTCAAAGGGAAACGGGTGGGCCCTCGAAATCCT-GTGACT-GAAGGATTCAGTGCTCTGACTTGTTCGATGT--------AGGGTGGCGTTATCAGAATGG----TATCCGGGATCGGACC-------------------------TCTGCCTTGCATTAGGATGAGTCGG--AGTACGCATTTC----TTTTCAGTCCGAA-GGACGCCGCAACCGGTTGGCGGGACGGCTATGAGGGT-----CGTCGACGGCAGGTGGCCGGA--------------TCTTAGCC-------------------------TCGTG---TTGATTTCCG-GTTGTT-----------AGCCAGACGATTC-------------GAGCCGTACCCCGACCGTGGTGTCGC-----------GA----GGCCCGTCATG------GGCCTCTCCGTCTCCTCCTAGTG-------TGGCGAGT--------AGGCGTGGCAGGT---------------GAGGCTT-CGTTTTCTCGGTGCGCAC---------CGGTTCAC--CGGTGGCATCGG---GAGCGTGAGTCCCCGTTGGCTGTGTAGT-----------CTCGTATGGAG-----------------------------------------GCCCCAAGGAGTCTAACATGTGTGCGAGTCAATGGGTCTCGCTAAAGCCCATAGGCGCAATGAAAGCAAAGGTGCTCATG------------CACCGAGTCGGGATCGACGTTTATT-------TAAGCGTCGCGCACCGACGACCCGGAACG------TCCGATTTA----TCGGTGTTGCGGAGTCTGAGCATACACGTTGGGACCCGAAAGATGGTGAACTATGCCCGGGCAGGACGAGGCCAGAGGAAACTCTGGTGGAGGTCCGCAGCGGTTCTGACGTGCAAATCGATCGTCAGACCCGTGTATAGCGGCGAAAGACCAATCGAACCATCTAGTAGCTGGTTCCCTCCGAAGTTTCCCTCAGGATAGCTGGCGCTCA--TTATAT--TCAGTCTCATCCGGTAAAGCGAATGATTAGAGGCATTGGGGTCGAAACGACCTCAACCTATTCTCAAACTTTAAATGGGTGAGAAGTCCGCCTTGCATGACTGAAGGCCGGAC---GTCTTAGGATGAGAGTGCCCAGTGGGCCACTTTTGGTAAGCAGAACTGGGGCTGTGGGATGAACCAAACGCCGGGTTAAGGCGCCCGATGCGAGACGCTCATGAGACCCCATGAAAGGTGTTGGTTGCTCTAGA-CAGCAGGGCGGTGTCCAC-GGAGGTCGGAATCCGCTAAGGAGTGTGT-AACAACTCACCTGCCGAAG--CAACTAGCCCTAAAAATGGATGGCGCTCC-AGCGTCGAGCCCATACCCGGCCGCTATTTCAAAAAATACTTCT-----CAATGGAGTTTTAAGAAATAGTGAGTAGGAGGGTCGCAGCGGTGAGCGTTGAAGGTGCCGGGCGTGAGCCCGCCTGGAGCCACCGCTGGTGCA-ATCTTGGTGGTAGTAGCAAATACTCAAGTGAGAACCTTGAGGACTGAAGTTGGAGAAGGGTTCCCAGTCGGTCCTAAGGGATTGGAGAAATCCGTTGAGAA--GCGGGTCTGGAACTTAAA---------------------------------TTCTGTCCCGC-TTTTGACCGAAAGGGAATGGGGTCAATATTCCCCAACCCGGACACGGAGATAGGAAATTCAT---TTTTCCAAGTGCGGTAACGC-AAACGAACTCGGAGACGTCGACGGAAGACCCGGGGAAGAGTTGTCTTTTCTTTGTAA-GAGTTCGTGTCCCTGGAATCGGCTCGTCCGGAGATAGGGACGCT-GTTCTCGTAAAAGCTCCGCGGCTCTTGCGGAGTCCGGTGCGCTTCTGTCGGCCCTTGCAAATCCGAGGGAGATGGTGTGATTTTCGTGCCGGTCCGTACCCATAT?????????????NAGTTTATATTTTTTGTTTGGTGTTTGGTCAGCTATAGTGGGGACTGCTATAAGAGTTTTAATTCGGATTGAGTTAGGGCAATCTGGAAGTTTTTTAGGAGATGATCAATTATATAATGTTATTGTTACTGCACATGCTTTTGTTATAATTTTTTTTATAGTAATACCTATTTTAATTGGAGGTTTTGGAAATTGATTAGTTCCTTTGATGTTAGGTGCACCAGATATAGCGTTTCCTCGGATAAATAATTTAAGATTTTGACTTTTACCTCCGTCTCTTTTTATATTATTTATTTCATCAATGGTTGATGTGGGTGTTGGGGCAGGTTGGACTATCTACCCCCCTTTAGCTTCATTAGAAGGTCATTCGGGAAGATCTGTAGATTTTGCTATTTTTTCTTTACATTTAGCAGGGGCTTCTTCAATTATAGGGGCTATTAATTTTATTTCAACAATTATTAATATACGAATGAGAGGAATTTTTATAGAAAAAGTCCCACTTTTTGTGTGATCTGTATTAATTACTGCGGTGTTATTATTATTATCCTTACCTGTTTTGGCTGGGGCTATTACTATATTATTAACAGATCGAAATTTTAATACGTCTTTTTTTGATCCTTCAGGAGGAGGGGATCCTATTTTATTTCAACATTTATTT???????????????????????????????????????????????????????????????????????????????????????????????????????????????????????????????????????????????????????????????????????????????????????????????????????????????????????????????????????????????????????????????????????????????????????????????????????????????????????????????????????? [6036 bp]
Teutoniella_cekalovici ????????????????????????????????????????????????????????????????????????????????????????????????????????????????????????????????????????????????????????????????????????????????????????????????????????????????????????????????????????????????????????????????????????????????????????????????????????????????????????????????????????????????????????????????????????????????????????????????????????????????????????????????????????????????????????????????????????????????????????????????????????????????????????????????????????????????????????????????????????????????????????????????????????????????????????????????????????????????????????????????????????????????????????????????????????????????????????????????????????????????????????????????????????????????????????????????????????????????????????????????????????????????????????????????????????????????????????????????????????????????????????????????????????????????????????????????????????????????????????????????????????????????????????????????????????????????????????????????????????????????????????????????????????????????????????????????????????????????????????????????????????????????????????????????????????????????????????????????????????????????????????????????????????????????????????????????????????????????????????????????????????????????????????????????????????????????????????????????????????????????????????????????????????????????????????????????????????????????????????????????????????????????????????????????????????????????????????????????????????????????????????????????????????????????????????????????????????????????????????????????????????????????????????????????????????????????????????????????????????????????????????????????????????????????????????????????????????????????????????????????????????????????????????????????????????????????????????????????????????????????????????????????????????????????????????????????????????????????????????????????????????????????????????????????????????????????????????????????????????????????????????????????????????????????????????????????????????????????????????????????????????????????????????????????????????????????????????????????????????????????????????????????????????????????????????????????????????????????????????????????????????????????????????????????????????????????????????????????????????????????????????????????????????????????????????????????????????????????????????????????????????????????????????????????????????????????????????????????????????????????????????????????????????????????????????????????????????????????????????????????????????????????????????????????????????????????????????????????????????????????????????????????????????????????????????????????????????????????????????????????????????????????????????????????????????????????????????????????????????????????????????????????????????????????????????????????????????????????????????????????????????????????????????????????????????????????????????????????????????????????????????????????????????????????????????????????????????????????????????????????????????????????????????????????????????????????????????????????????????????????????????????????????????????????????????????????????????????????????????????????????????????????????????????????????????????????????????????????????????????????????????????????????????????????????????????????????????????????????????????????????????????????????????????????????????????????????????????????????????????????????????????????????????????????????????????????????????????????????????????????????????????????????????????????????????????????????????????????????????????????????????????????????????????????????????????????????????????????????????????????????????????????CAAGGAGTCTAACATGCGCGCGAGTCAATGGGTCTCGAACAAGCCCAGGGGCGCAATGAAAGCGAAGGCCGGGGAG-------ACCCCGGCCGGGTTGGGATCCGCCCCCCGCC-----GCGGGGGCGGCGCACCAACGACCCGTCCTG------TCCGACTCG--T-TCGGTTGGGCGGAGTCCGAGCGCGCACGTTGGGACCCGAAAGATGGTGAACTATGCCCGGGCAGGACGAGGCCAGAGGAAACTCTGGTGGAGGTCCGCAGCGGTTCTGACGTGCAAATCGATCGTCAGATCCGGGTCTAGGGGCGAAAGACTAATCGAACCATCTAGTAGCTGGTTCCCTCCGAAGTTTCCCTCAGGATAGCTGGCGCTCG--TCGAAA--TCAGTCTCATCCGGTAAAGCGAATGATTAGAGGCCTTGGGGCCGAAACGACCTCAACCTATTCTCAAACTTTAAATGGGTGAGAAGCCCGTCCTGCGCGACTGAGGACCGGG----CGTCGCGGATGAGAGCGCCCAGTGGGCCACTTTTGGTAAGCAGAACTGGCGCTGTGGGATGAACCAAACGCCGGGTTACGGCACCCGATGCGAGACGCTCATCAGACCCCATGAAAGGTGTTGGTTGCTCTAGA-CAGCAGGACGGTGGTCAT-GGAAGTCGAAACCCGCTAAGGAGTGTGT-AACAACTCACCTGCCGAAG--CAACTAGCCCTGAAAATGGATGGTGCTCC-AGCGTCGAGCCTATACCCGGCCGCCGCCGCAGAACTCCGCG-------CGACGGAGGCTTACGCGGCGGTGAGTAGGAGGGTCGCGGCGGCGAGCGTTGAAGGTGCCGGGCGCGAGCCCGCCTGGAGCCGCCGCCGGTGCA???????????????????????????????????????????????????????????????????????????????????????????????????????????????????????????????????????????????????????????????????????????????????????????????????????????????????????????????????????????????????????????????????????????????????????????????????????????????????????????????????????????????????????????????????????????????????????????????????????????????????????????????????????????????????????????????????????????????????????????????????????????????????????????????????????????????????????????????????????????????????????????????????????????????????????????????????????????????????????????????????????????????????????????????????????????????????????????????????????????????????????????????????????????????????????????????????????????????????????????????????????????????????????????????????????????????????????????????????????????????????????????????????????????????????????????????????????????????????????????????????????????????????????????????????????????????????????????????????????????????????????????????????????????????????????????????????????????????????????????????????????????????????????????????????????????????????????????????????????????????????????????????????????????????????????????????????????????????????????????????????????????????????????????????????????????????????????????????????????????????????????????????????????????????????????????????????????????????????????????????????????????????????? [6036 bp]
Theridiosoma_gemmosum ??????TTTMTTTMAKATACATACTAAATTTG-TAKTTTAAAATGATTAT-TATTTCCGCCGATTTT--TAAKTTACCCCAAGGTCTTTAY-TAA-TGCAGAGTGGGGMTTAAT-TGTAAGTTTATA-TAAAATTTTATATATGAGGATGTTCAATTCATTTTTAAGATT-TACATGTAAAAA----TAATTGTAATAACTTACCTAAACATCTACAGTATTATAAACATTAA-ATCCCTTAGATTAAAA-AAATTTATACMAATTKTWAGA-AAAATTTTTTTTAAAATACCAGTTAATACTAA-TTTATAAATAATATTTM---TAATTCAATTATTTTAAAA-ATCTCG?TTCTATTATACTTAATTAATAGTATAATCTGCTCAATGAAACTA-----ATAAATAGCCGCA--------TTTGTGCTAAGGTAGCATAATCATTTGTCTTTTAAATGAAGTCTAGAACAAAAGATCAAACATTTTAATTAATTTCTTTA--TTATATAATCTCAAACTTATTTTAAATGTAATAAAACATTTATGTAAAAGAAAGACGACAAGACCCTATTGAACTTAACTATA-GTTAAACTGGGGTAGTTTATTAATTATTATTTTAAATTAACA------ATAAACAAAATCCATAATATGTTA---ATTATATTCAGTTACCATAGGGATAACAGCATAATAAATATTATAAGACCTTATATAAATAATA-GATTATGACCTCGATGTTGAATTAATTA--TCTATTTAAAGCAAAAATTAAATAAGAAAGTCTGTTCGACTTTTAAAAATTTACA????????????????????????????????????????????????????????????????????????????????????????????????????????????????????????????????????????????????????????????????????????????????????????????????????????????????????????????????????????????????????????????????????????????????????????????????????????????????????????????????????????????????????????????????????????????????????????????????????????????????????????????????????????????????????CACA-TCCAGGAAGGCAGCAGGCGCGCAAATTACCCACTCCCGGCACGGGGAGGTAGTGACGAAAAATAACGATGCGGGACTCTTTCGAGACCCCGTAATCGGAATGAGGACAGTCCAAACCCCT-TATCGATTAGCAATCGGAAGGCAAGTCTGGTGCCAGCCGCTGCGGTAACTCCAGCTCCGATAGCGTATATTAATGTTGCTGCGGTTAAAAAGCTCGTAGTTGGACATCAGTCCGTC-CCGGGCGGTCCGCCG-------------CCAGGCGC------CCTCGCCCGCCAG---GACGACACATTCCGGCCGGCTTCCCCGATGATCTTCGCCGGTCGTCGCCGCGGCGG-CCGGCCACTTTACTTTGAAGAAACCAGAGTGCTCAGAGCAGGTCGCTAAACTTCGCCCGAATGGTGGTGCATGGAATAATGGAACAGGAGGTCGCCCCCGTCGTTTGTCGGCTGT---GGGGGGCGCCCTAATGATCGAAAGGGACAGACGGGGGCATTCGTACTGCGACGCTAGAGGTGAAATTCTTGGACCGTCGCAAGACGAACCACATGTTTCCGTTGATCAAGAACGAAAGTCAGAGGCTCGAAGGCGATCAGATACCGCCCTAGTTCTGACCGTAAACGATGCCAGCCAGCGATCCGGCTGCGTTCCTCAAACGACGCGCCGGGCAGCTTCCGGGAAACCA-AAGCTCTTGGGCTCCGGGGGAAG?TTGAAGGAATTGGCGGAAGGGCACCACCA-GCCTTGGGGCCTGCGGCTTAATTTGACTCAACACGGGACAACTCACCCGGCCCGGACACGAGAAGGATTGACAGATTGAGAGCTCTTTCTTGATTACGTGGGTG-GTGGTGCATGGCCGCTCTTAGTTGGTGGAGCGATTTGTCTGCTTGATTGCGATAACGAACGAGATTCTAGCCTTCTAAATAGACG--TCCCGGCTGAC---------CTCCGCCGGGCGAC--CCCAATTTCTTCTTAGAGGGACAGCCGG---CTTCA-AGCCGGACGAAACGGA--------------------------------CCGGGGCCGCACGCGCGCCACAATGAAGGAGCCAGCGCGC--GCTCTCCCCCGCCCGAGAGGGCGGGGCAACCGTTCAGACTCCTTCGTGCTGGGGACAGGGGATTGCAA-TTGTTCCCCTCGAACGAGGAAAGCCCAGTAAGCGCGAGTCATCAGCTCG-CGTTGACTAAGTCCCTGCCCTTTGCCCACACCGCCCGTCGCTGTTTCCGATTGAATGATCGGGTGAGGTCTTCGGACCGACCCACGG-ACCGGC-------CTC----CGGGCCGG-----GCCGTCGTGCCGGAAAGACGATCGAACTGGACCCTTTAGAGGAAGCAAAAGTCGTAACAAGGTTACC????????????????????????????????????????????????????????????????????????????????????????????????????????????????????????????????????????????????????????????????????????????????????????????????????????????????????????????????????????????????????????????????????????????????????????????????????????????????????????????????????????????????????????????????????????????????????????????????????????????????????????????????????????????????????????????????????????????????????????????????????????????????????????????????????????????????????????????????????????????????????????????????????????????????????????????????????????????????????????????????????????????????????????????????????????????????????????????????????????????????????????????????????????????????????????????????????????????????????????????????????????????????????????????????????????????????????????????????????????????????????????????????????????????????????????????????????????????????????????????????????????????????????????????????????????????????????????????????????????????????????????????????????????????????????????????????????????????????????????????????????????????????????????????????????????????????????????????????????????????????????????????????????????????????????????????????????????????????????????????????????????????????????????????????????????????????????????????????????????????????????????????????????????????????????????????????????????????????????????????????????????????????????????????????????????????????????????????????????????????????????????????????????????TGCCCAGTGGGCCACTTTTGGTAAGCAGAACTGGCGCTGTGGGATGAACCAAACGCCGGGTTACGGTGTCCGATGCGAGACGCTCATGAGACCCCATAAAAGGTGTTGGTTGCTCCTGA-CAGCAGGAGGGTGGCCAT-GGAAGTCGGAATCCCCTAAGGAGTGTGT-AACAACTCACCTGCCGAAG--CAACTAGCCCTGAAAATGGATGACGCTCC-AGCGTCGAACCCATACCCGGCCGCCTCCGTTAAAACCG-------------AATCACTTTAAAACGAGGCGAGTAGGAGGGTCGCGGAGGAGAGCGTCGAAGGTGCCGGGCGCGAGCCCGCCTGGAGCCTCCTCCGGTGCAGATCTTGGTGGTAGTAGCAAATATTCGAGTGAGAACCTCGAAGACTGAAGACGGAGAAGGGTTCCCAGTCGGACCTGAGGAACTGGCGAAAGCCATTCTAACAGTGTGGACATTACGAAACGAAGTCCT--------------------------TTTTTTGCACA-AGCATGCCGAAAGGGAATGGGGTTAATAATCCCCAACCCGGACACGGAGATCGGGCCTTC-----GGGCTCAAGTGCGGCGACGCAAACCGAACTCGGGGACGCTGGCGGAGGACCCGGGGATGAGTTATCTTTTCTTCGTAAGGGGAGCGCGTCCCTGGAATCGAGTCGCTCGGAGATAGGGACGCCGGCCCCCGCAAGAGCGCCGCGGATCTTGCGGCGTCCGGTGCGCCTCCGCCGGCCCTTGAAAACCCGAGGGAGAGGGTGTGATTCTCGTGCCGGGCCGTACCCGAAT?????????????CACGTTGTATTTGGTTTTTGGGGCTTGRGCTGCTATAGTAGGAACTGCTATAAGAGTTTTAATTCGAAGAGAATTAGGGCAACCTGGTAGGTTTATAGGGGATGATCAGTTGTACAATGTAATTGTAACAGGGCATGCATTTGTTATAATTTTTTTTATAGTTATACCAATCTTGATTGGGGGATTTGGAAATTGACTAGTTCCTTTAATATTAGGGGCGCCTGATATAGCCTTTCCACGAATAAATAATTTAAGTTTTTGGTTGCTTCCACCTTCTTTATTTTTGTTATTTATTTCATCTATAGTTGAAATAGGAGTTGGGTCTGGGTGGACTGTTTATCCACCCTTGGCAGGATTAGAGGGGCATTCTGGTAGATCTGTAGACTATGCTATTTTTTCTTTGCATTTGGCAGGGGCTTCTTCTATTATAGGGGCTATTAATTTTATTTCTACTATTTTAAATATACGGTTATATGGGGTGAGAATAGATAAAATCCCTTTGTTTGTGTGATCTGTTTTAATTACAGCAGTATTATTATTGCTTTCATTACCTGTTTTAGCAGGGGCTATCACTATATTATTAACTGATCGAAATTTTAATACTTCTTTTTTTGATCCTGCTGGGGGGGGGGATCCTATTTTATTCCAACATTTATTTTCGTAAGAGTACCGGAGGCAAGGCCCCCAGGAAGCAGTTGGCCACCAAGGCRGCCCGTAAGAGCGCCCCTGCAACCGGAGGCGTCAAGAAGCCCCATCGTTACAGGCCTGGAACCGTAGCGCTCAGGGAAATCCGTCGTTATCAGAAATCCACCGAGCTTCTGATCCGCAAATTGCCCTTCCAACGCTTGGTCAGGGAGATCGCTCAGGACTTCAAGACCGATTTGCGATTCCAGAGCTCTGCCGTCATGGCTCTGCAGGAGGCTAGCGAGGCTTACTTGGTCGGATTGTTCGAAGACACCAACTTGTGCGCAATTCACGCCAAGAGA [6036 bp]
Trogloneta_MYSM_022_ARG ???????????????????????????????????????????????????????????????????????????????????????????????????????????????????????????????????????????????????????????????????????????????????????????????????????????????????????????????????????????????????????????????????????????????????????????????????????????????????????????????????????????????????????????????????????????????????????????????????????????????????????????????????????????????????????????????????????????????????????????????????????????????????????????????????????????????????????????????????????????????????????????????????????????????????????????????????????????????????????????????????????????????????????????????????????????????????????????????????????????????????????????????????????????????????????????????????????????????????????????????????????????????????????????????????????????????????????????????????????????????????????????????????????????????????????????????????????????????????????????????????????????????????????????????????????????????????????????????????????????????????????????????????????????????????????????????????????????????????????????????????????????????????????????????????????????????????????????????????????????????????????????????????????????????????????????????????????????????????????????????????????????????????????????????????????????????????????????????????????????????????????????????????????????????????????????????????????????????????????????????????????????????????????????????????????????????????????????????????????????????????????????????????????????????????????????????????????????????????????????????????????????????????????????????????????????????????????????????????????????????????????????????????????????????????????????????????????????????????????????????????????????????????????????????????????????????????????????TGTTTCCATTAATCAAGAACGAAAGTTAGATGATCGAAGGCGATCAGATACCGCCCTAGTTCTAACCATAAACGATGCCAGCCAGCGATCCGGCTGTGTTCCTCAAATGACACGCCGGGCAGCTTCCGGGAAACCA-AAGCTTTTGGGTTCCGGGGGAAG?TTAAAGGAATTGACGGAAGGGCACCACCA-GGAATGGAGCCTGCGGCTTAATTTGACTCAACACGGGAAAACTCACCCGGTCCGGACACAGGAAGGATTGACAGATTAAGAGCTCTTTCTTGATTCTGTGGGTG-GTGGTGCATGGTCGTTCTTAGTTGGTGGAGCGATTTGTCTGGTTAATTCCGTTAACGAACGAGACTCTAGCCTACTAAATAGGCG--ATTCCGATCCTAT--------TGAGTCGGACG----------TTCTTCTTAGAGGGACAAGCGG---CATTT-AGCCGCACGAGACAGA--------------------------------CCGGGGCCGCACGCGCGCTACATTGAAGGAATCAGCGTGT--GCTTTCCCGGTCCGACAGGACTGGGTAACCCGTTGAAACTCTTTCGTGCTGGGGATTGGAAAATGTAA-TTAATT-CCATGAACGAGGAATTCCCAGTAAGCACGAGTCATCAGCTCG-TGTTGATTACGTCCCTGCCCTTTGTGCACACCGCCCGTCGCTACTACCGATTGAATGATTAAGTGAGGTCTTCGGACTGGCGCTCGG-ATTGGC-------CTT----CGGGTCGA-----GCCGGCGTGCCGGAAAGATGACCAAACTTGATTATTTAGAGATAGTAAAAGTCGTAACAAGGTTTCC???????????????????????????????????????????????????????????????????????????????????????????????????????????????????????????????????????????????????????????????????????????????????????????????????????????????????????????????????????????????????????????????????????????????????????????????????????????????????????????????????????TTTGAAGAGAGAGTTCAATAGTACGTGAAACTGCTCAGAGGTAAACAGGTGGGCCCTCGAAGTCCT-GTGGCG-GGAGGATTCAGTCGAATGGTGCGATTGCCGA---------------GGCAGCAGTGAGACGACGGTCCCACGAAGGGGCT------------------------AGCTGCAGCCGGGCGTGTCGTGCCGA--CCGACGCATTTG----TTTCCCGTCCGAA-GGACGCCGCAACCGATTGG-GAGACGGCCTTAAGGAC-----AGGTGACGGAAGGTTGCCGAC--------------GGTGTCTC-------------------------TCGGG-ACGCTCTGTGGGTGTCATA----------TAGCCTACCTGTCG----------CATGGCACGTAGCCCGATCGTGGTATCAC-----------AA----GGCCC---TCATGG---GCTTGTTCCGTCTCCTCCGTAAA-------AAACGGACGCGA----ACGCACGGCGGCA---------------GGGGCTCGACGAGGTTGCTGGCGCAC---------GGAATTCAAACCGTGGCCATGC---GACCACTCGCCCTTGGTGGCTGCCGG---------CAGATTCGTT-GGAG--GTTGGCGGTTGGCGGCGAGTAGATCGGTCACCCACCTGACCCCCAAGGAGTCTAACATGTGTGCGAGTCAATGGGACTCGAATAAGCCCAAGGGCGTAATGAAAGCAAAGTCCGGGGGGA------CCCCCGGACAAGTCGGGATCCCTGCTCCTC------GTGAGTGGGGCGCACCGACGACCCGTCTCG------TCCGATTTA----TCGGAGGGGCGGAGTTTGAGCACATACGTTGGGACCCGAAAGATGGTGACCTATGCCCGGACAGGACGAGGCCAGAGGAAACTCTGGTGGAGGTCCGTAGCGGTTCTGACGTGCAAATCGATCGTCAGATCCAGGTATAGGGGCGAAAGACTCATCGAACTATCTA?????????????????????????????????????????????????????????????????????????????????????????????????????????????????????????????????????????????????????????????????????????????????????????????????????????????????????????????????????????????????????????????????????????????????????????????????????????????????????????????????????????????????????????????????????????????????????????????????????????????????????????????????????????????????????????????????????????????????????????????????????????????????????????????????????????????????????????????????????????????????????????????????????????????????????????????????????????????????????????????????????????????????????????????????????????????????????????????????????????????????????????????????????????????????????????????????????????????????????????????????????????????????????????????????????????????????????????????????????????????????????????????????????????????????????????????????????????????????????????????????????????????????????????????????????????????????????????????????????????????????????????????????????????????????????????????????????????????????????????????????????????????????????????????????????????????????????????????????????????????????????????????????????????????????????????????????????????????????????????????????????????????????????????????????????????????????????????????????????????????????????????????????????????????????????????????????????????????????????????????????????????????????????????????????????????????????????????????????????????????????????????????????????????????????????????????????????????????????????????????????????????????????????????????????????????????????????????????????????????????????????????????????????????????????????????????????????????????????????????????????????????????????????????????????????????????????????????????????????????????????????????????????????????????????????????????????????????????????????????????????????????????????????????????????????????????????????????????????????????????????????? [6036 bp]
Trogloneta_granulum ?????????????????????????????????????????????????????????????????????????????????????????????????????????????????????????????????????????????????????????????????????????????????????????????????????????????????????????????????????????????????????????????????????????????????????????????????????????????????????????????????????????????????????????????????TTCTTATAAAAATTATTATAAGTAAAATCTGCTCAATGAT---------TTAAATAGCCGCAGAAATTTAACTGTGCTAAGGTAGCATAATCATTTGTTTTTTAATTAAAATCTAGAATGAAAGATTTAACAATTTAAATTCTTTTTTAT-ATTTAAATAAATTAAAATTTTATTAAAAATAAAAATATTTTTATAAAACAAAAAGACGACAAGACCCTTTTAAACTTAACTTTA-GTTAAACTGGGACAGTTACTTAATAATTATTTTAAACTTAATAAAT--AAATAATAA-CCTAATA-TTATTA---AAT-TAACAAGTTACTAAAGGGATAACAGCGTAATTTATATTTAAAGTTCTTATTACAATATAA-GATTACGACCTCGATGTTGAATTAAATA--CCTTTTTTTAGCAAAATAAATAAAAGAAAGTCTGTTCGACTTTTAATATTTTACATCATATGCTTGT-TCAAAGATTAAGCCATGCATGTCTAAGTACGTGCCGTATTAAGGCGAAACCGCGAATGGCTCATTAAATCAGTTATGGTTCCTTGGATCGTAC--TTTACTACTTGGATAACTGTGGTAATTCTAGAGCTAATACATGCAGCAGAGCTCCGACCGTAA----------GGGACGAGCGCTTTTATTAGA-CCAAAACCTCTACGGACGC---AAGTCCGTCG-------------------------AATGTGGTGACTCTGTATAACTTTGTGCTGATCGCACGGGC--TC-GTCCCGGCGACGTATCTTTCAAGTGTCTGCCTTATCAACTGTCGATGGTAGGTTATGCGCCTACCATGGTTGTAACGGGTGACGGGGAATCAGGGTTCGATTCCGGAGAGGGAGCCTGAGAGACGGCTACCACATCCAAGGAAGGCAGCAGGCGCGCAAATTACCCACTCCCGGCACGGGGAGGTAGTGACGAAAAATAACAATACGGGACTCTTTTGAGACCCCGTAATTGGAATGAGTACACTCCAAATCCTT-TAACGAGGACCAATTAGAGTAAGAGTCTGGTGCCAGCACACGCGGTAACTCCAGCTCTAATAGCGTATATTAAAGTTGTTGCGGTTAAAAAGCTCGTAGTTGGATCTCAGTTACAG-ACGGGCGGTCCGCCT-------------ACCGGTGG-------TTACTGTCTGTT----CTGAACAGTTTAGCCGGTTTCCCTTGATGATCTTTACCGGTTGTC-TTGGG-TGA-CCGGCAAGTTTACCTTGAAAAAATTAGAGTGCTCAAAGCATGC------GTGATGCATGAATAATGGTGCATGGAATAATGGAATAGGACCTCGGTTCTA-TTTTGTTGGTTTTA---GGAACCAGAGGAAATGATTAAGAGGGACAGACGGGGGCATTCGTATTGCGGCGCTAGAGGTGAAATTCTTGGACCGCCGCAAGACGAACTACTTGTTTCCATTAATCAAGAACGAAAGTTAGAGGTTCGAAGGCGATCAGATACCGCCCTAGTTCTAACCATAAACTATGCCAGCCAGCAATCCGGCTGTGTTCCTCAAATGACACGCCGGGCAGCTTCCGGGAAACCA-AAGCTTTTGGGTTCCGGGGGAAG?TTGAAGGAATTGACGGAAGGGCACCACAA-GCAGTGGAGCATGCGGCTCAATTTGACTCAACACGGGGAATCTTACCCGGACCGGACACATGGAGGATTGACAGATTAAGAGCTCTTTCTTGATTATGTGGGTG-GTGGTGCATGGCCGTCCCTAGTTCGTGGGGTGACTTGTCTGGTTTATTCCGATAACGAACGAGACTCCAACCTGCTAAATAGAAG--TTCCGATCCAC----------GGAGTCGGACG---------TCTCTTCTTAGAGGGACAGGCGG---CAAAT-AGCCGCACGAGGTGGA--------------------------------CCGGGGCCGCACGCGCGCTACATTGAAGGAGTCAGCGTGT--GTTCTCCCGGTCCGACAGGACTGGGTAACCCGTTGAACCTCTTTCGTGCTTGGGATAGGAGATTGAAA-TTATTCTCCTTGAACGAGGAACTCCTAGTAAGCACGATTCATCAGATCG-TGTTGATTAGGTCCCTGCCCTTTGTACACACCGCCTGTCGCTACAACCGATTGAATGATTAAGTGAGGCCTTCGGACTGGCGCTCGG-ATTGGC-------CTT----CGGGTCGA-----GCCGGCGTGCCGGAAAGATGGCCGAACTTGATTATTTAGAGATTGTAAAAGT?????????????????????????????????????????????????????TGAGTAGCGGCGAGCGAAACGGGAAGAGTCCAGCGCCGAATCCCGCAC----CCCAGGGTGCCGGGAAATGTGGCGTTCGGGAGTGA-GCGTGCCGCGGGAC--GGCCG-GGCAGCAAGTCCCCCTGACCGGGGCTCTTG---TCCAGAGCGGGTGCGAGACCCATAGCTGCCTGGCTGCT--CGCGGCT-GCGATCTCCTTGGAGTCGGGTTGCTTGAGAGTGCAGCCCTAAGCGGGTGGTAAACTCCACCTAAGACTAAATACGACCGCGAGACCGATAGCAAACAATTTGAAGAGAGAGTTCAACAGTACGTGAAACTGTTCAGAGGTAAATAGGTGGGCCCTCGAAGTCCT-GCGGCG-GGAAGATTCAGTCGTGAGGCCGGGTAAGG-------------TCCTGGCGGCGGTCGACCTGCTCCCTCTCGGGGGAGCG------------------GGGCTCGCTGTCGGGGCCGGATCCCGGCGATG--CCGACGCATTTC----TTTCCCGTCCGAT-GGACGCCGCAACCGGTTGG-GTAGCGACCTGGACCGA----------GGAGGAGGTGGCCGGT--------------GGTTCTCT-------------------------CTGTAGAGTTCTCTCCGGTGTTATA-----------ACT-CGGCGGTCGAAAATAAACTGGGGCGGAACTACCCGACCGTGGTGTCAC-----------GA----GGCCC-TGAATGG----GACTCATTCGTCTCCTCCTGCACGA----CAGGATCCCGGA-----GTCGCAGGCCGAA------AATTCCCACGGGCCGAGAGAGCCGGGCGCACACTC---------CGTGTCACGAGTGGTGCCGCGG---AAGCTCGCCCTCCGAGGGGCGGCCGCG-------ACGGATCCGTA-GGAG--GCTGGCGGTTGGCGGCGAGTAGGTCGGTCACCCACCTAACCCCCAAGGAGTCTAACATGTGTGCGAGTCACTGGGACTCGAATAAGCCCAAAGGCGCAATGAAAGTGAAGACCGGGGTAC---CCACCCCAGGTCAGGTCGTGATCCCCGCTCTGTA---------GCGGGGCGCAACGGCGGCCCGCCGCG------TCCGCCTTG----TCGGTGCGGCGGAGCTCGAGCACACACGTTGGGACCCGAAAGATGGTGAGCTATGCCCGGGCAGGACGAGGCCAGAGGAAACTCTGGTGGAGGTCCGCAGCGGTTCTGACGTGCAAATCGATCGTCAGATCCGAGTATAGGGGCGAAAGACCAATCGAACCATCTAGTAGCTGGTTCCCTCCGAAGTTTCCCTCAGGATAGCTGTCGCTCG--GAGAATTCTCAGTCTCATCCGGTAAAGCGAATGATTAGAGGCCTTGGGGACGAAACGCCCTCAACCTATTCTCAAACTTTAAATGGGTGCGAAGTCCGCCTTTCTTGAATGAAGGCCGAGG---CATGAAGGATGAGAGTGACCAGTGGGCCACTTTTGGTAAGCAGAACTGGCGCTGTGGGATGAACCAAACGACGGGTTAAGGCATCCGATGCGAGACGCTCATGAGACCCCATGAAAGGTGTTGGTTGCTCTAGA-CAGCAGGACCGTGGCCAT-GGAAGTCGGAATCGGCTAAGGAGTGTGT-AACAACTCACCTGCCGAAG--CAACTAGCCCTGAAAATGGACGATGCTCC-AGCGTCGAGCCTATACCCGTCCGCTGCGGCAGAACTCCCTAGTTTAGTTAGGGGAGGCTTAGGCCGCAGTGAGTAGGAGGGTCGCGGTGGCGTGCGTTGAAGGTGTCGTGCGTGAGCACGCCTGGAGCCGCCACCGGTGCAGATCTTGGTGGTAGTAGCAAATACTCAAGTGAGAACCTTGAGGACTGAAGCTGGAGAAGGGTTCCCAGTCGGCCCTAAGGAATCGGAGAAGTCCGTTCCGAA--GCGGGACATTATATA------------------------TGT---------GGCAGTCCCGC-TGCCGACCGAAAGGGAATGGGGTTAATATTCCTCAACCCGGACACGGAGATAGAGCCCTC-----GGGCTCAAGTGCGGTAACGC-AACCGAACTCGGAGATGGTGGCGGAGGACCCGGGGAAGAGTTATCTTTTCTTTGTAA-GTGTTCGTGTCCCTGGAATCGGATCATCCGGAGATAGGGACGTT-GGACACGTAAAAGCACCGCGGCTCTTGCGGTGTCCGGTGCGCCTCTGTCGGCCCTTGAAAATCCGAGGGAGAGAGTGTAATTTTCGTGCCGGTCCGTACCCGAATCCGCAGCAGGTCT?????????????????????????????????????????????????????????????????????????????????????????????????????????????????????????????????????????????????????????????????????????????????????????????????????????????????????????????????????????????????????????????????????????????????????????????????????????????????????????????????????????????????????????????????????????????????????????????????????????????????????????????????????????????????????????????????????????????????????????????????????????????????????????????????????????????????????????????????????????????????????????????????????????????????????????????????????????????????????????????????????????????????????????????????????????????????????????????????????????????????????????????????????????????????????????????????????????????????????????????????????????????????????????????????????????????????????????????????????????????????????????????????????????????????????????????????????????????????????????????????????????????????????????? [6036 bp]
Yamaneta_kehen_GlgMY15_female ????????????????????????????????????????????????????????????????????????????????????????????????????????????????????????????????????????????????????????????????????????????????????????????????????????????????????????????????????????????????????????????????????????????????????????????????????????????????????????????????????????????????????????????????????????????????????????????????????????????????????TAATAACCGCAGAAATTTAACTGTGCTAAGGTAGCATAATCATTAGCCCTTTAATTGGGGGCTCGCAAGAAAGACCTAACATTTTAATCTCTCTTTCA----ACGTCCCCATTAAACTTATATTAAATATAAAAATATATTTATTAGTATAAAAGACGACAAGACCCTGTCGAACTTCCCTTTA-GTTCAGCTGGGGCAGCTATTTAATAATTATTTTAACCCCCCCCCCCCCANATAAACA-CCTACTA-AAAGTA---AACCAAACAAGTTACCACAGGGATAACAGCGTAATTTTATCCCCAAGCTCTTATAAACTATAAA-GATTACGACCTCGATGTTGAATTAATNT-CCCTTTGCCGCGCAAAAGCAACAAAAGGAGGTC??????????????????????????????????????????????????????????CTAAGTACATGCCGTATTAAGGCGAAACCGCGAATGGCTCATTAAATCAGTTATGGTTCCTTGGATCGTAC--TCACCTACTTGGATAACTGTGGCAATTCTAGAGCTAATACATGCAGCAGAGCCCCGACCTCCG----------GGAACGGGCGCTTTTATTAGA-CCAAAACCGAACGGTCCTC---GTGGCCGTCA-------------------------AACGTGGTGACTCTGTATAACTTTCGGCTGATCGCACGGGC--TC-GTCCCGGCGACGTATCTTTCAAGTGTCTGCCTTATCAACTGTCGATGGTAGGTTACGCGCCTACCATGGTCGTGACGGGTAACGGGGGATCAGGGTTCGATTCCGGAGAGGGAGCCTGAGAGACGGCTACCACATCCAAGGAAGGCAGCAGGCGCGCAAATTACCCACTCCCGGCACGGGGAGGTAGTGACGAAAAATAACAATACGGGACTCTTTTGAGACCCCGTAATTGGAATGAGTACACTCTAAATCCTT-TAACGAGGATCTATTGGAGGGCAAGTCTGGTGCCAGCAGCCGCGGTAACTCCAGCTCCAATAGCGTATATTAAAGTTGTTGCGGTTAAAAAGCTCGTAGTTGGATCTCAGTTCCAG-ACGGGAGGTCCGCCA-------------TTCGGCGG-------TTACTGCCCGGC----CTGAACAACGGCGCCGGTTTCTCTTGATGATCTTCACCGGTTGTC-TTGGG-TGA-CCGGCAAGTTTACTTTGAAAAAATTAGAGTGCTCAAAGCAGGC------GTGACGCCTGAATAATGGTGCATGGAATAATGGAATAGGACCTCGGTTCTA-TTTTGTTGGTTTTC---GGAACACGAGGTAATGATTAAGAGGGACAGACGGGGGCATTCGTATTGCGACGCTAGAGGTGAAATTCTTGGACCGTCGCAAGACGAACTACT?????????????????????????????????????????????????????????????????????????????????????????????????????????????????????????????????????????????????????????????????????????????????????????????????????????????????????????????????????????????????????????????????????????????????????????????????????????????????????????????????????????????????????????????????????????????????????????????????????????????????????????????????????????????????????????????????????????????????????????????????????????????????????????????????????????????????????????????????????????????????????????????????TGGCAAATGCTTTCG??????????????????????????????????????????????????????????????????????????????????????????????????????????????????????????????????????????????????????????????????????????????????????????????????????????????????????????????????????????????????????????????????????????????????????????????????????????????????????????????????????????????????????????????????????????????????????????????????????????????????????????????????????????????????????????????????????????????????????????????????????????????????????????????????????????????????????????????????????????????????????????????????????????????????????????????????????????????????????????????????????????????????????????????????????????????????????????????????????????????????????????????????????????????????????????????????????????????????????????????????????????????????????????????????????????????????????????????????????????????????????????????????????????????????????????????????????????????????????????????????????????????????????????????????????????????????????????????????????????????????????????????????????????????????????????????????????????????????????????????????????????????????????????????????????????????????????????????????????????????????????????????????????????????????????????????????????????????????????????????????????????????????????????????????GGGTCTCGNATAAGCCCAGGGGCGCAATGAAAGTATAGGCCGGGATCC---TACTCCCAGGCCGAGCCGTGATCCCCGCACCTCC-----GCGTGTGGGGCGCAGCGGCGACCCGCCCCG------TCCGACTCG--T-TCGGTGGAGCGGCGTCTGAGCACATACGTTGGGACCCGAAAGATGGTGAACTATGCCCGGGCAGGACGAAGTCAGAGGAAACTCTGGTGGAGGTCCGCAGCGGTTCTGACGTGCAAATCGATCGTCAGACCCAGGTATAGGGGTGAAAGGCTAATCGAACTATCTAGTAGCTGGTTCCCTCCGAAGTTTCCCTCAGGATAGCTGGCGCTCG--TGGGAT--TCAGTCTCATCCGGTAAAGCGAATGATTAGAGGCCTTGGGGACGAAACGACCTCAACCTATTCTCAAACTTTAAATGGGTGAGAAGTCCGCCTTGCTTGACCGAAGGCAGGACG--TAAAGTGGATGAGAGTGCCCAGTGGGCCACTTTTGGTAAGCAGAACTGGCGCTGTGGGATGAACCGAACGACGGGTTAAGGCGTCCGATGCGAGACGCTCATGAGACCCCATGAAAGGTGTTGGTTGCTCTAGA-CAGCAGGACGGTGGCCCT-GGTAGTCGGCATCCGCTAAGGAGTGTGT-AACAACTCACCTGCCGAAG--CAACTAGCCCTGAAAATGGATGACGCTCC-AGCGTCGAGCCTATACCCGTCCGCTGCTGGCAGAACTCCGATC--TGGTGCCGGAGGTTTAGGCCGCAGTGAGTAGGAGGGTCGCGGCGGCGAGCGTTGAAGGTGCCGGGCGTGAGCCCGCCTGGAGCCGCCGCCGGTGCAGATC??????????????????????????????????????????????????????????????????????????????????????????????????????????????????????????????????????????????????????????????????????????????????????????????????????????????????????????????????????????????????????????????????????????????????????????????????????????????????????????????????????????????????????????????????????????????????????????????????????????????????????????????????????????????????????????????????????????????????????????????????????TTTGGTGCTTGGTCTGCCATAGTGGGTACTGCTATAAGAGTAATTATTCGAATTGAATTAGGGCAGCCCGGGAGATTTTTGGGGGATGATCAGATGTACAATGTGATTGTGACTGCTCATGCTTTTGTTATGATTTTTTTTATGGTGATACCTATTTTGATTGGGGGGTTTGGTAATTGGTTGGTCCCTTTATTAGTGGGGGCGCCGGATATGGCTTTTCCTCGAATGAATAATTTAAGTTTTTGATTGTTGCCTCCTTCTTTGTTACTTCTATTTATTTCTTCTATAGTCGAGATAGGAGTGGGGGCGGGGTGGACTGTGTATCCCCCATTGGCTTCGTTGGAAGGCCATGGGGGAAGTTCTGTGGATTTTGCTATTTTTTCTTTACATTTAGCGGGGGCTTCTTCTATTATGGGGGCGGTGAATTTTATTTCCACGATTCTAAATATGCGGAGTGCGGGGATATCTATAGATAAAGTTCCTTTATTTGTATGATCAGTATTAGTTACTGCGGTATTGTTATTGTTGTCTTTGCCTGTTTTGGCTGGGGCGATTACCATGTTATTGACTGATCGTAATTTTAATACATCTTTTTTTGACCCTGCGGGGGGGGGGGATCCGATTTTGTTTCAACATTTATTTGC----------------------------------ACTGGCGACCAAGGCGGCTCGTAAGAGCGCCCCCGCAACCGGCGGCGTCAAGAAACCCCATCGTTACCGCCCCGGTACGGTCGCTCTCAGGGAGATTCGTCGTTATCAGAAATCGACCGAGTTGCTGATCCGTAAGCTCCCCTTCCAGCGTCTAGTGAGGGAAATCGCACAGGATTTCAAGACAGACCTGCGATTCCAGTCCTCGGCCGTGATGGCCCTGCAGGAGGCAAGCGAGGCCTATCTGGTCGGTCTGTTCGAAGACACCAACCTGTGCGCCATCCACGCTAAGCGT [6036 bp]
Yamaneta_paquini_GlgMY16_male ????????????????????????????????????????????????????????????????????????????????????????????????????????????????????????????????????????????????????????????????????????????????????????????????????????????????????????????????????????????????????????????????????????????????????????????????????????????????????????????????????????????????????????????????????????????????????????????????????????????????????TAATAGCCGCAGAAATTTAACTGTGCTAAGGTAGCATAATCATTAGCCCTTTAATTGAGGGCTCGTATGAAAGACCAAACATTTTAATTCCTCTCTCA----ACGCCTCCATTAAACTTATACTAAATATAAAAATATATTTATTAGCATAAAAGACGACAAGACCCTGTCGAACTTCACTACA-GTTCAGCTGGGGCAGCTATTTAATAATTATTTTACCACACTCCCCCCCGCATAAACA-CCTACTA-AAAGTA---AACCAAACAAGTTACCACAGGGATAACAGCGTAATTTTATTTCCAAGCTCTTATAAAATATAAA-GATTACGACCTCGATGTTGAATTAATCC-CCCTTTGTCGCGCAAAAGCAACAAAAGGAGGTC??????????????????????????????????????????????????????????CTAAGTACATGCCGTATTAAGGCGAAACCGCGAATGGCTCATTAAATCAGTTATGGTTCCTTGGATCGTAC--TCACCTACTTGGATAACTGTGGCAATTCTAGAGCTAATACATGCAGCAGAGCCCCGACCTCCG----------GGAACGGGCGCTTTTATTAGA-CCAAAACCGAACGGTCCTC---GTGGCCGTCA-------------------------AACGTGGTGACTCTGTATAACTTTCGGCTGATCGCACGGGC--TC-GTCCCGGCGACGTATCTTTCAAGTGTCTGCCTTATCAACTGTCGATGGTAGGTTACGCGCCTACCATGGTCGTGACGGGTAACGGGGGATCAGGGTTCGATTCCGGAGAGGGAGCCTGAGAGACGGCTACCACATCCAAGGAAGGCAGCAGGCGCGCAAATTACCCACTCCCGGCACGGGGAGGTAGTGACGAAAAATAACAATACGGGACTCTTTTGAGACCCCGTAATTGGAATGAGTACACTCTAAATCCTT-TAACGAGGATCTATTGGAGGGCAAGTCTGGTGCCAGCAGCCGCGGTAACTCCAGCTCCAATAGCGTATATTAAAGTTGTTGCGGTTAAAAAGCTCGTAGTTGGATCTCAGTTCCAG-ACGGGAGGTCCGCCA-------------TTCGGCGG-------TTACTGCCCGGC----CTGAACAACGGCGCCGGTTTCTCTTGATGATCTTCACCGGTTGTC-TTGGG-TGA-CCGGCAAGTTTACTTTGAAAAAATTAGAGTGCTCAAAGCAGGC------GTGACGCCTGAATAATGGTGCATGGAATAATGGAATAGGACCTCGGTTCTA-TTTTGTTGGTTTTC---GGAACACGAGGTAATGATTAAGAGGGACAGACGGGGGCATTCGTATTGCGACGCTAGAGGTGAAATTCTTGGACCGTCGCAAGACGAACTACT?????????????????????????????????????????????????????????????????????????????????????????????????????????????????????????????????????????????????????????????????????????????????????????????????????????????????????????????????????????????????????????????????????????????????????????????????????????????????????????????????????????????????????????????????????????????????????????????????????????????????????????????????????????????????????????????????????????????????????????????????????????????????????????????????????????????????????????????????????????????????????????????????TGGCAAATGCTTTCG??????????????????????????????????????????????????????????????????????????????????????????????????????????????????????????????????????????????????????????????????????????????????????????????????????????????????????????????????????????????????????????????????????????????????????????????????????????????????????????????????????????????????????????????????????????????????????????????????????????????????????????????????????????????????????????????????????????????????????????????????????????????????????????????????????????????????????????????????????????????????????????????????????????????????????????????????????????????????????????????????????????????????????????????????????????????????????????????????????????????????????????????????????????????????????????????????????????????????????????????????????????????????????????????????????????????????????????????????????????????????????????????????????????????????????????????????????????????????????????????????????????????????????????????????????????????????????????????????????????????????????????????????????????????????????????????????????????????????????????????????????????????????????????????????????????????????????????????????????????????????????????????????????????????????????????????????????????????????????????????????????????????????????????????????GGGTCTCGAATAAGCCCAGGGGCGCAATGAAAGTATAGGCCGGGATCC---TACTCCCAGGCCGAGCCGTGATCCCCGCACCTCC-----GCGTGTGGGGCGCAGCGGCGACCCGCCCCG------TCCGACTCG--T-TCGGTGGAGCGGCGTCTGAGCACATACGTTGGGACCCGAAAGATGGTGAACTATGCCCGGGCAGGACGAAGTCAGAGGAAACTCTGGTGGAGGTCCGCAGCGGTTCTGACGTGCAAATCGATCGTCAGACCCAGGTATAGGGGTGAAAGGCTAATCGAACTATCTAGTAGCTGGTTCCCTCCGAAGTTTCCCTCAGGATAGCTGGCGCTCG--TGGGAT--TCAGTCTCATCCGGTAAAGCGAATGATTAGAGGCCTTGGGGACGAAACGACCTCAACCTATTCTCAAACTTTAAATGGGTGAGAAGTCCGCCTTGCTTGACCGAAGGCAGGACG--TAAAGTGGATGAGAGTGCCCAGTGGGCCACTTTTGGTAAGCAGAACTGGCGCTGTGGGATGAACCGAACGACGGGTTAAGGCGTCCGATGCGAGACGCTCATGAGACCCCATGAAAGGTGTTGGTTGCTCTAGA-CAGCAGGACGGTGGCCCT-GGTAGTCGGCATCCGCTAAGGAGTGTGT-AACAACTCACCTGCCGAAG--CAACTAGCCCTGAAAATGGATGACGCTCC-AGCGTCGAGCCTATACCCGTCCGCTGCTGGCAGAACTCCGATC--TGGTGCCGGAGGTTTAGGCCGCAGTGAGTAGGAGGGTCGCGGCGGCGAGCGTTGAAGGTGCCGGGCGTGAGCCCGCCTGGAGCCGCCGCCGGTGCAGATC??????????????????????????????????????????????????????????????????????????????????????????????????????????????????????????????????????????????????????????????????????????????????????????????????????????????????????????????????????????????????????????????????????????????????????????????????????????????????????????????????????????????????????????????????????????????????????????????????????????????????????????????????????????????????????????????????????????????????????????????????????TTTGGTGCTTGGTCCGCTATAGTGGGGACTGCTATAAGAGTAATTATTCGAATTGAATTAGGGCAACCTGGGAGATTTTTGGGGGATGATCAAATGTATAATGTGATTGTGACTGCGCATGCTTTTGTTATGATTTTTTTTATAGTAATGCCTATTCTGATTGGGGGGTTTGGTAATTGATTGGTCCCTTTACTAGTAGGAGCACCGGATATGGCTTTTCCTCGGATGAATAACTTAAGTTTTTGATTGTTGCCTCCCTCTTTGTTGCTTTTATTTATTTCTTCTATGGTTGAGATAGGAGTTGGGGCGGGGTGGACTGTGTACCCACCATTGGCCTCGTTAGAGGGCCATGGGGGGAGTTCTGTGGATTTTGCTATCTTTTCTCTGCATTTGGCGGGGGCTTCTTCTATTATAGGGGCGGTGAATTTTATTTCCACAATCCTGAATATGCGGAGTGCGGGAATGTCCATGGATAAAGTCCCTTTGTTTGTGTGATCTGTATTAGTTACTGCAGTGTTGTTATTGTTGTCTTTGCCTGTTTTGGCGGGGGCGATTACTATGTTATTGACTGATCGTAACTTTAATACGTCTTTTTTTGACCCTGCGGGGGGGGGGGATCCAATTTTGTTTCAACATTTATTTGC----------------------------------ACTGGCGACCAAGGCGGCTCGTAAGAGCGCCCCCGCAACCGGCGGCGTCAAGAAACCCCATCGTTACCGCCCCGGTACGGTCGCTCTCAGGGAGATTCGTCGTTATCAGAAATCGACCGAGTTGCTGATCCGTAAGCTCCCCTTCCAGCGTCTAGTGAGGGAAATCGCACAGGATTTCAAGACAGACCTGCGATTCCAGTCCTCGGCCGTGATGGCCCTGCAGGAGGCAAGCGAAGCCTATCTGGTCGGTCTGTTCGAAGACACCAACCTGTGCGCCATCCACGCTAAGCGT [6036 bp]
;
END;
BEGIN mrbayes;
CHARSET Thai_2018_SYMPH_12s_MAFFT_fasta = 1-352;
CHARSET Thai_2018_SYMPH_16s_MAFFT_fasta = 353-814;

CHARSET Thai_2018_SYMPH_18s_1_MAFFT_fasta = 815-1819;

CHARSET Thai_2018_SYMPH_18s_2_MAFFT_fasta = 1820-1979;

CHARSET Thai_2018_SYMPH_18s_3_MAFFT_fasta = 1980-2672;

CHARSET Thai_2018_SYMPH_28s_1_MAFFT_fasta = 2673-3696;

CHARSET Thai_2018_SYMPH_28s_2_MAFFT_fasta = 3697-4030;

CHARSET Thai_2018_SYMPH_28s_3_MAFFT_fasta = 4031-5050;

CHARSET Thai_2018_SYMPH_COI_MAFFT_fasta = 5051-5708;

CHARSET Thai_2018_SYMPH_H3_MAFFT_fasta = 5709-6036;
PARTITION FAVORED= 10: 1-352,353-814,815-1819,1820-1979,1980-2672,2673-3696,3697-4030,4031-5050,5051-5708,5709-6036;
SET PARTITION= FAVORED;

lset APPLYTO= (1,2,3,4,5,6,7,8,9,10) NUCMODEL= 4BY4 nst=6 rates=invgamma; 
mcmc ngen=50000000 samplefreq=1000;
sump burnin=2500;
sumt burnin=2500;

END;
