# Supplementary material for: First records and three new species of the family Symphytognathidae (Arachnida, Araneae) from Thailand, and the circumscription of the genus Crassignatha Wunderlich, 1995
Source: Zookeys. 2021 Jan 26;1012:21–53. doi: 10.3897/zookeys.1012.57047 (PMC7854560; doi:10.3897/zookeys.1012.57047)
Supplement: Supplementary material 2 — 3D reconstructions Crassignatha seeliam sp. nov. male pedipalp and habitus [file zookeys-1012-021-s002.zip]

Archive with 29 entries (28 files):
- Supplementary material 2/
- Supplementary material 2/Crassignatha_seeliam_carapace_antero_lateral_surface.jpg
- Supplementary material 2/Crassignatha_seeliam_habitus_animation_surface.mpg
- Supplementary material 2/Crassignatha_seeliam_habitus_anterior_surface.jpg
- Supplementary material 2/Crassignatha_seeliam_habitus_dorsal_surface.jpg
- Supplementary material 2/Crassignatha_seeliam_habitus_lateral_surface.jpg
- Supplementary material 2/Crassignatha_seeliam_habitus_ventral_surface.jpg
- Supplementary material 2/Crassignatha_seeliam_palp_animation_1.mpg
- Supplementary material 2/Crassignatha_seeliam_palp_anterior_ducts.jpg
- Supplementary material 2/Crassignatha_seeliam_palp_anterior_surface.jpg
- Supplementary material 2/Crassignatha_seeliam_palp_dorsal_ducts.jpg
- Supplementary material 2/Crassignatha_seeliam_palp_dorsal_surface.jpg
- Supplementary material 2/Crassignatha_seeliam_palp_prolateral_ducts.jpg
- Supplementary material 2/Crassignatha_seeliam_palp_prolateral_ducts_1.jpg
- Supplementary material 2/Crassignatha_seeliam_palp_prolateral_surface.jpg
- Supplementary material 2/Crassignatha_seeliam_palp_prolateral_surface_1.jpg
- Supplementary material 2/Crassignatha_seeliam_palp_retrolateral_ducts.jpg
- Supplementary material 2/Crassignatha_seeliam_palp_retrolateral_surface.jpg
- Supplementary material 2/Crassignatha_seeliam_palp_ventral_ducts.jpg
- Supplementary material 2/Crassignatha_seeliam_palp_ventral_ducts_1.jpg
- Supplementary material 2/Crassignatha_seeliam_palp_ventral_surface.jpg
- Supplementary material 2/Crassignatha_seeliam_palp_ventral_surface_1.jpg
- Supplementary material 2/Crassignatha_seeliam_palp_ventral_transparency.jpg
- Supplementary material 2/Crassignatha_seeliam_palp_ventral_transparency_1.jpg
- Supplementary material 2/Crassignatha_seeliam_palp_ventral_transparency_2.jpg
- Supplementary material 2/Crassignatha_seeliam_palp_ventral_transparency_2_1.jpg
- Supplementary material 2/Crassignatha_seeliam_prosoma_anteior_render.jpg
- Supplementary material 2/Crassignatha_seeliam_prosoma_anteior_surface.jpg
- Supplementary material 2/Crassignatha_seeliam_tibia_leg_IIprolateral_surface.jpg
